# Supplementary material for: Host genetic background and environment have different effects on the establishment and structure of the adult worker honey bee gut microbiota
Source: PLoS One. 2026 Jan 23;21(1):e0340218. doi: 10.1371/journal.pone.0340218 (PMC12829938; doi:10.1371/journal.pone.0340218)
Supplement: S1 Table — (XLSX) [file pone.0340218.s001.xlsx]

## Sheet: 2023_16S_mapping_file
Sample ID	Barcode Sequence	Sample	Number	Cage	Colony	qPCR sample	Description
1001	TCCCTTGTCTCC	G1_B1_FMB1	FMB1	B1	G1	1	Cage 1, Colony G1, Treatment Bee 1
1002	ACGAGACTGATT	G1_B1_FMB2	FMB2	B1	G1	2	Cage 1, Colony G1, Treatment Bee 2
1003	GCTGTACGGATT	G1_B1_FMB3	FMB3	B1	G1	3	Cage 1, Colony G1, Treatment Bee 3
1004	ATCACCAGGTGT	G1_B1_FMB4	FMB4	B1	G1	4	Cage 1, Colony G1, Treatment Bee 4
1005	TGGTCAACGATA	G1_B1_FMB5	FMB5	B1	G1	5	Cage 1, Colony G1, Treatment Bee 5
1006	ATCGCACAGTAA	G1_B2_FMB1	FMB1	B2	G1	6	Cage 2, Colony G1, Treatment Bee 1
1007	GTCGTGTAGCCT	G1_B2_FMB2	FMB2	B2	G1	7	Cage 2, Colony G1, Treatment Bee 2
1008	AGCGGAGGTTAG	G1_B2_FMB3	FMB3	B2	G1	8	Cage 2, Colony G1, Treatment Bee 3
1009	ATCCTTTGGTTC	G1_B2_FMB4	FMB4	B2	G1	9	Cage 2, Colony G1, Treatment Bee 4
1010	TACAGCGCATAC	G1_B2_FMB5	FMB5	B2	G1	10	Cage 2, Colony G1, Treatment Bee 5
1011	ACCGGTATGTAC	G1_B3_FMB1	FMB1	B3	G1	11	Cage 3, Colony G1, Treatment Bee 1
1012	AATTGTGTCGGA	G1_B3_FMB2	FMB2	B3	G1	12	Cage 3, Colony G1, Treatment Bee 2
1013	TGCATACACTGG	G1_B3_FMB3	FMB3	B3	G1	13	Cage 3, Colony G1, Treatment Bee 3
1014	AGTCGAACGAGG	G1_B3_FMB4	FMB4	B3	G1	14	Cage 3, Colony G1, Treatment Bee 4
1015	ACCAGTGACTCA	G1_B3_FMB5	FMB5	B3	G1	15	Cage 3, Colony G1, Treatment Bee 5
1016	GAATACCAAGTC	G1_B4_FMB1	FMB1	B4	G1	16	Cage 4, Colony G1, Treatment Bee 1
1017	GTAGATCGTGTA	G1_B4_FMB2	FMB2	B4	G1	17	Cage 4, Colony G1, Treatment Bee 2
1018	TAACGTGTGTGC	G1_B4_FMB3	FMB3	B4	G1	18	Cage 4, Colony G1, Treatment Bee 3
1019	CATTATGGCGTG	G1_B4_FMB4	FMB4	B4	G1	19	Cage 4, Colony G1, Treatment Bee 4
1020	CCAATACGCCTG	G1_B4_FMB5	FMB5	B4	G1	20	Cage 4, Colony G1, Treatment Bee 5
1021	GATCTGCGATCC	G1_B5_MBD1	MBD1	B5	G1	21	Cage 5, Colony G1, Control Bee 1
1022	CAGCTCATCAGC	G1_B5_MBD2	MBD2	B5	G1	22	Cage 5, Colony G1, Control Bee 2
1023	CAAACAACAGCT	G1_B5_MBD3	MBD3	B5	G1	23	Cage 5, Colony G1, Control Bee 3
1024	GCAACACCATCC	G1_B5_MBD4	MBD4	B5	G1	24	Cage 5, Colony G1, Control Bee 4
1025	GCGATATATCGC	G1_B5_MBD5	MBD5	B5	G1	25	Cage 5, Colony G1, Control Bee 5
1026	CGAGCAATCCTA	G1_B6_MBD1	MBD1	B6	G1	26	Cage 6, Colony G1, Control Bee 1
1027	AGTCGTGCACAT	G1_B6_MBD2	MBD2	B6	G1	27	Cage 6, Colony G1, Control Bee 2
1028	GTATCTGCGCGT	G1_B6_MBD3	MBD3	B6	G1	28	Cage 6, Colony G1, Control Bee 3
1029	CGAGGGAAAGTC	G1_B6_MBD4	MBD4	B6	G1	29	Cage 6, Colony G1, Control Bee 4
1030	CAAATTCGGGAT	G1_B6_MBD5	MBD5	B6	G1	30	Cage 6, Colony G1, Control Bee 5
1031	AGATTGACCAAC	W4_B1_FMB1	FMB1	B1	W4	31	Cage 1, Colony W4, Treatment Bee 1
1032	AGTTACGAGCTA	W4_B1_FMB2	FMB2	B1	W4	32	Cage 1, Colony W4, Treatment Bee 2
1033	GCATATGCACTG	W4_B1_FMB3	FMB3	B1	W4	33	Cage 1, Colony W4, Treatment Bee 3
1034	CAACTCCCGTGA	W4_B1_FMB4	FMB4	B1	W4	34	Cage 1, Colony W4, Treatment Bee 4
1035	TTGCGTTAGCAG	W4_B1_FMB5	FMB5	B1	W4	35	Cage 1, Colony W4, Treatment Bee 5
1036	TACGAGCCCTAA	W4_B2_FMB1	FMB1	B2	W4	36	Cage 2, Colony W4, Treatment Bee 1
1037	CACTACGCTAGA	W4_B2_FMB2	FMB2	B2	W4	37	Cage 2, Colony W4, Treatment Bee 2
1038	TGCAGTCCTCGA	W4_B2_FMB3	FMB3	B2	W4	38	Cage 2, Colony W4, Treatment Bee 3
1039	ACCATAGCTCCG	W4_B2_FMB4	FMB4	B2	W4	39	Cage 2, Colony W4, Treatment Bee 4
1040	TCGACATCTCTT	W4_B2_FMB5	FMB5	B2	W4	40	Cage 2, Colony W4, Treatment Bee 5
1041	GAACACTTTGGA	W4_B3_FMB1	FMB1	B3	W4	41	Cage 3, Colony W4, Treatment Bee 1
1042	GAGCCATCTGTA	W4_B3_FMB2	FMB2	B3	W4	42	Cage 3, Colony W4, Treatment Bee 2
1043	TTGGGTACACGT	W4_B3_FMB3	FMB3	B3	W4	43	Cage 3, Colony W4, Treatment Bee 3
1044	AAGGCGCTCCTT	W4_B3_FMB4	FMB4	B3	W4	44	Cage 3, Colony W4, Treatment Bee 4
1045	TAATACGGATCG	W4_B3_FMB5	FMB5	B3	W4	45	Cage 3, Colony W4, Treatment Bee 5
1046	TCGGAATTAGAC	W4_B4_FMB1	FMB1	B4	W4	46	Cage 4, Colony W4, Treatment Bee 1
1047	TGTGAATTCGGA	W4_B4_FMB2	FMB2	B4	W4	47	Cage 4, Colony W4, Treatment Bee 2
1048	CATTCGTGGCGT	W4_B4_FMB3	FMB3	B4	W4	48	Cage 4, Colony W4, Treatment Bee 3
1049	TACTACGTGGCC	W4_B4_FMB4	FMB4	B4	W4	49	Cage 4, Colony W4, Treatment Bee 4
1050	GGCCAGTTCCTA	W4_B4_FMB5	FMB5	B4	W4	50	Cage 4, Colony W4, Treatment Bee 5
1051	GATGTTCGCTAG	W4_B5_MBD1	MBD1	B5	W4	51	Cage 5, Colony W4, Control Bee 1
1052	CTATCTCCTGTC	W4_B5_MBD2	MBD2	B5	W4	52	Cage 5, Colony W4, Control Bee 2
1053	ACTCACAGGAAT	W4_B5_MBD3	MBD3	B5	W4	53	Cage 5, Colony W4, Control Bee 3
1054	ATGATGAGCCTC	W4_B5_MBD4	MBD4	B5	W4	54	Cage 5, Colony W4, Control Bee 4
1055	GTCGACAGAGGA	W4_B5_MBD5	MBD5	B5	W4	55	Cage 5, Colony W4, Control Bee 5
1056	TGTCGCAAATAG	W4_B6_MBD1	MBD1	B6	W4	56	Cage 6, Colony W4, Control Bee 1
1057	CATCCCTCTACT	W4_B6_MBD2	MBD2	B6	W4	57	Cage 6, Colony W4, Control Bee 2
1058	TATACCGCTGCG	W4_B6_MBD3	MBD3	B6	W4	58	Cage 6, Colony W4, Control Bee 3
1059	AGTTGAGGCATT	W4_B6_MBD4	MBD4	B6	W4	59	Cage 6, Colony W4, Control Bee 4
1060	ACAATAGACACC	W4_B6_MBD5	MBD5	B6	W4	60	Cage 6, Colony W4, Control Bee 5
1061	CGGTCAATTGAC	B4_B1_FMB1	FMB1	B1	B4	61	Cage 1, Colony B4, Treatment Bee 1
1062	GTGGAGTCTCAT	B4_B1_FMB2	FMB2	B1	B4	62	Cage 1, Colony B4, Treatment Bee 2
1063	GCTCGAAGATTC	B4_B1_FMB3	FMB3	B1	B4	63	Cage 1, Colony B4, Treatment Bee 3
1064	AGGCTTACGTGT	B4_B1_FMB4	FMB4	B1	B4	64	Cage 1, Colony B4, Treatment Bee 4
1065	TCTCTACCACTC	B4_B1_FMB5	FMB5	B1	B4	65	Cage 1, Colony B4, Treatment Bee 5
1066	ACTTCCAACTTC	B4_B2_FMB1	FMB1	B2	B4	66	Cage 2, Colony B4, Treatment Bee 1
1067	CTCACCTAGGAA	B4_B2_FMB2	FMB2	B2	B4	67	Cage 2, Colony B4, Treatment Bee 2
1068	GTGTTGTCGTGC	B4_B2_FMB3	FMB3	B2	B4	68	Cage 2, Colony B4, Treatment Bee 3
1069	CCACAGATCGAT	B4_B2_FMB4	FMB4	B2	B4	69	Cage 2, Colony B4, Treatment Bee 4
1070	TATCGACACAAG	B4_B2_FMB5	FMB5	B2	B4	70	Cage 2, Colony B4, Treatment Bee 5
1071	GATTCCGGCTCA	B4_B3_FMB1	FMB1	B3	B4	71	Cage 3, Colony B4, Treatment Bee 1
1072	CGTAATTGCCGC	B4_B3_FMB2	FMB2	B3	B4	72	Cage 3, Colony B4, Treatment Bee 2
1073	GGTGACTAGTTC	B4_B3_FMB3	FMB3	B3	B4	73	Cage 3, Colony B4, Treatment Bee 3
1074	ATGGGTTCCGTC	B4_B3_FMB4	FMB4	B3	B4	74	Cage 3, Colony B4, Treatment Bee 4
1075	TAGGCATGCTTG	B4_B3_FMB5	FMB5	B3	B4	75	Cage 3, Colony B4, Treatment Bee 5
1076	AACTAGTTCAGG	B4_B4_FMB1	FMB1	B4	B4	76	Cage 4, Colony B4, Treatment Bee 1
1077	ATTCTGCCGAAG	B4_B4_FMB2	FMB2	B4	B4	77	Cage 4, Colony B4, Treatment Bee 2
1078	AGCATGTCCCGT	B4_B4_FMB3	FMB3	B4	B4	78	Cage 4, Colony B4, Treatment Bee 3
1079	GTACGATATGAC	B4_B4_FMB4	FMB4	B4	B4	79	Cage 4, Colony B4, Treatment Bee 4
1080	GTGGTGGTTTCC	B4_B4_FMB5	FMB5	B4	B4	80	Cage 4, Colony B4, Treatment Bee 5
1081	TAGTATGCGCAA	B4_B5_MBD1	MBD1	B5	B4	81	Cage 5, Colony B4, Control Bee 1
1082	TGCGCTGAATGT	B4_B5_MBD2	MBD2	B5	B4	82	Cage 5, Colony B4, Control Bee 2
1083	ATGGCTGTCAGT	B4_B5_MBD3	MBD3	B5	B4	83	Cage 5, Colony B4, Control Bee 3
1084	GTTCTCTTCTCG	B4_B5_MBD4	MBD4	B5	B4	84	Cage 5, Colony B4, Control Bee 4
1085	CGTAAGATGCCT	B4_B5_MBD5	MBD5	B5	B4	85	Cage 5, Colony B4, Control Bee 5
1086	GCGTTCTAGCTG	B4_B6_MBD1	MBD1	B6	B4	86	Cage 6, Colony B4, Control Bee 1
1087	GTTGTTCTGGGA	B4_B6_MBD2	MBD2	B6	B4	87	Cage 6, Colony B4, Control Bee 2
1088	GGACTTCCAGCT	B4_B6_MBD3	MBD3	B6	B4	88	Cage 6, Colony B4, Control Bee 3
1089	CTCACAACCGTG	B4_B6_MBD4	MBD4	B6	B4	89	Cage 6, Colony B4, Control Bee 4
1090	CTGCTATTCCTC	B4_B6_MBD5	MBD5	B6	B4	90	Cage 6, Colony B4, Control Bee 5
