# Supplementary material for: Host genetic background and environment have different effects on the establishment and structure of the adult worker honey bee gut microbiota
Source: PLoS One. 2026 Jan 23;21(1):e0340218. doi: 10.1371/journal.pone.0340218 (PMC12829938; doi:10.1371/journal.pone.0340218)
Supplement: S2 Table — (XLSX) [file pone.0340218.s002.xlsx]

## Sheet: ASV Table
Sample	107aa7e6b56274803bffd1ccff5b2ee6	e36c4a1196630b16e0199d228bb73ab8	fb525336be19bb126f6f156bf2717c1e	b2bba50ae5022b13d0cd6641814e0713	750f08620280ac259d526441d5e4f45f	4fd4bbbe5ba3bad87c53acec894626e4	73dcd674f5a2193f8aeefecc3e12ff34	75ab6e2bf81c9bdc826128ec90694035	a7c24bd735870ed30d72934eafa63e68	402a5461b310b7c821314401faddf89d	b7ce0b14ce4a02ef1d6de9925545451a	52e59244952b2a15ad53ac8979c8b575	f5b0a8e71f4b29e84fc97b0832a9c836	c897d2aa35028653496c5c5b785481d9	881c0ba1c2104f36bd727f51ae6cd410	09215b531ac1941eeaab03a69764a780	ec401eab818f8942fe0c25baca538930	bd465698358b623000238aaed1cd9f48	81968d05b447965ace78c4ae5a7a9ae0	5b29df8b5b26c111a279f57fd53e7b8e	00210dbbe8f38162ce40fdbd3b3423b5	35a3d8346211c36fb8c761f16cf80a78	4c79d919bb4dc1365695b9d131038928	52967e40f088d52e477a2ece022ff109	7012372f344c675fc3f576bd4caf5517	5e539f844b49557bb3cc6669122484ce	a24dab7f341d7f4297101b7e993893ba	d73835da51464de444e732fe62aec643	d1753e5c63713c163ab747e05277714a	ff9c53383090c17116b8653b9ecb6a5a	0d87b112bc336b97248bf4757a668689	985faddfff65bdf62f4c14bbbe3e8ba5	9e002cf416e9b078da976af2c0236a9d	ab3e41a56d154051c8cf6d7616cd9fa6	bb0eef6e37f70047736857d3fe86e3ae	d586a39b0215b28983c1cb21121f8aa5	d56ebb77864a21ec27bf3d9d2dd51240	49f65675dc96ca90f7c3080d5bb1ca75	cf09654f3cfa8482d1647b2656ab9355	8b0766d107153c82e4ab5f287749c893	094226930fb6d71f02c7b6124105e94b	19647ce3a996f17e4d557b3f1e3a28c1	20b485f14ad07fab0d10acad007b8b32	59cc3eb4a94a68b8e3f5a8a2559211f8	add077c21c9d0c2e6d5a9c3073a9f2ff	b4cc73c05f74abaa779ff9ed5f745c21	7fc460b386431099c45986947f6d800f	af8df7f3730061d26b9655ec5b4a5c25	2eb0db7791536c64265346c90e7858b0
1001	0	0	0	0	0	0	0	0	0	0	0	0	0	0	0	0	0	0	0	0	0	0	0	0	0	0	0	0	0	0	0	0	0	0	0	0	0	0	0	0	0	0	0	2291	0	0	878	74	0
1002	0	0	0	0	0	0	0	0	0	0	0	0	0	0	0	0	0	0	0	0	0	0	0	0	0	0	0	0	0	0	0	0	0	0	0	0	0	0	0	0	0	0	0	3438	0	28	640	29	0
1003	0	0	0	0	0	0	0	0	0	0	0	0	0	0	0	0	0	0	0	0	0	7	0	0	0	0	0	0	0	0	0	0	0	0	0	0	0	0	0	0	0	0	0	3466	47	0	717	19	0
1004	0	0	0	0	0	0	0	0	0	0	0	0	0	0	0	0	0	0	0	0	0	0	0	0	0	0	0	0	0	0	0	0	0	0	0	0	0	0	0	0	0	0	0	3793	241	0	441	50	0
1005	0	0	0	0	0	0	0	0	0	0	0	0	0	0	0	0	0	0	0	0	0	76	0	0	0	0	0	0	0	0	0	0	0	0	0	0	0	0	0	0	0	0	0	19	0	0	646	57	0
1006	0	0	0	0	0	0	0	0	0	0	0	0	0	0	0	0	0	0	0	0	0	115	0	0	0	0	0	0	0	0	0	0	0	0	0	0	0	0	0	0	0	0	0	4116	19	0	683	34	0
1007	0	0	0	0	0	0	0	0	0	0	0	0	0	0	0	0	0	0	0	0	0	90	0	0	0	0	0	0	0	0	0	0	0	0	0	0	0	0	0	0	0	0	0	4195	58	0	720	25	0
1008	0	0	0	0	0	0	0	0	0	0	0	0	0	0	0	0	0	0	0	0	0	39	0	0	0	0	0	0	0	0	0	0	0	0	0	0	0	0	0	0	0	0	0	37	0	0	1123	28	0
1009	0	0	0	0	0	0	0	0	0	0	0	0	0	0	0	0	0	0	0	0	0	153	0	0	0	0	0	0	0	0	0	0	0	0	0	0	0	0	0	0	0	0	0	3503	151	0	469	45	0
1010	0	0	0	0	0	0	0	0	0	0	0	0	0	0	0	0	0	0	0	0	0	63	0	0	0	0	0	0	0	0	0	0	0	0	0	0	0	0	0	0	0	0	0	3836	42	0	456	131	0
1011	0	0	0	0	0	0	0	0	0	0	0	0	0	0	0	0	0	0	0	0	0	120	0	0	0	0	0	0	0	0	0	0	0	0	0	0	0	0	0	0	0	0	0	2958	61	55	1507	71	0
1012	0	0	0	0	0	0	0	0	0	0	0	0	0	0	0	0	0	0	0	0	0	98	0	0	0	0	0	0	0	0	0	0	0	0	0	0	0	0	0	0	0	0	0	63	23	0	687	131	0
1013	0	0	0	0	0	0	0	0	0	0	0	0	0	0	0	0	0	0	0	0	0	72	0	0	0	0	0	0	0	0	0	0	0	0	0	0	0	0	0	0	0	0	0	3494	26	0	896	56	0
1014	0	0	0	0	0	0	0	0	0	0	0	0	0	0	0	0	0	0	0	0	0	47	0	0	0	0	0	0	0	0	0	0	0	0	0	0	0	0	0	0	0	0	0	4108	61	0	408	64	0
1015	0	0	0	0	0	0	0	0	0	0	0	0	0	0	0	0	0	0	0	0	0	47	0	0	0	0	0	0	0	0	0	0	0	0	0	0	0	0	0	0	0	0	0	1161	46	0	1107	95	0
1016	0	0	0	0	0	0	0	0	0	0	0	0	0	0	0	0	0	0	0	0	0	51	0	0	0	0	0	0	0	0	0	0	0	0	0	0	0	0	0	0	0	0	0	1531	128	0	743	29	0
1017	0	0	0	0	0	0	0	0	0	0	0	0	0	0	0	0	0	0	0	0	0	43	0	0	0	0	0	0	0	0	0	0	0	0	0	0	0	0	0	0	0	0	0	3241	26	0	374	35	0
1018	0	0	0	0	0	0	0	0	0	0	0	0	0	0	0	0	0	0	0	0	0	26	0	0	0	0	0	0	0	0	0	0	0	0	0	0	0	0	0	0	0	0	0	3140	0	0	1238	96	0
1019	0	0	0	0	0	0	0	0	0	0	0	0	0	0	0	0	0	0	0	0	0	24	0	0	0	0	0	0	0	0	0	0	0	0	0	0	0	0	0	0	0	0	0	3983	52	47	673	43	0
1020	0	0	0	0	0	0	0	0	0	0	0	0	0	0	0	0	0	0	0	0	0	42	0	0	0	0	0	0	0	0	0	0	0	0	0	0	0	0	0	0	4	0	0	3365	26	0	568	26	0
1021	0	0	0	0	0	0	0	0	0	0	0	0	0	0	0	0	0	0	0	20	0	0	0	0	0	0	0	0	0	0	0	0	0	0	0	0	0	0	0	0	0	0	0	0	0	0	0	0	0
1022	0	0	0	0	0	0	0	156	0	0	2	0	0	0	6	0	0	0	0	0	10	0	0	0	0	12	0	83	0	0	0	25	0	106	0	0	32	0	57	0	0	0	48	46	0	0	13	0	0
1023	0	0	13	0	0	0	7	64	0	0	5	18	0	25	0	0	0	5	4	0	9	0	0	0	0	0	22	106	0	167	17	63	46	0	34	0	172	0	74	0	0	0	94	16	0	0	2	0	0
1024	0	0	0	0	0	0	0	118	5	6	0	0	0	0	0	0	0	0	0	0	10	0	0	0	0	0	0	121	0	0	0	0	0	20	0	0	0	0	58	0	0	0	0	0	0	0	0	0	0
1025	0	0	0	0	0	0	3	57	0	30	0	0	0	0	0	0	0	0	0	0	0	0	0	0	0	0	0	123	0	0	0	0	0	15	11	0	0	27	0	0	0	0	0	9	0	0	0	0	7
1026	7	0	0	0	9	0	0	15	0	0	0	0	6	0	0	0	0	6	0	0	6	5	0	0	0	0	3	68	0	0	21	20	17	0	0	17	0	0	40	16	0	0	0	0	0	0	13	0	0
1027	40	0	0	0	0	0	7	0	0	0	0	0	9	0	0	0	0	0	0	0	0	0	0	0	5	0	0	336	0	0	24	0	0	0	39	0	0	0	41	0	0	0	0	8	0	0	0	0	0
1028	0	0	7	0	0	0	0	57	0	0	0	0	0	16	0	0	0	0	0	0	2	0	0	0	0	6	0	236	0	6	0	17	20	0	36	0	0	0	97	32	0	8	0	13	0	0	72	0	9
1029	0	0	0	0	0	5	0	38	0	0	0	0	12	8	0	0	0	0	0	0	4	0	0	0	0	0	0	108	18	0	0	34	12	0	49	0	0	0	27	0	0	0	0	14	0	0	16	0	0
1030	0	0	0	0	0	0	0	0	0	0	0	0	0	0	0	0	0	0	0	0	8	0	0	17	0	0	0	115	0	0	24	0	0	0	39	0	0	0	15	0	0	0	0	29	0	0	84	0	0
1031	0	0	0	0	0	0	0	0	0	0	0	0	0	0	0	0	0	0	0	0	0	14	0	0	0	0	0	0	0	0	0	0	0	0	0	0	0	0	0	0	0	0	0	565	281	0	1704	108	0
1032	0	0	0	0	0	0	0	0	0	0	0	0	0	0	0	0	0	0	0	0	0	15	0	0	0	0	0	0	0	0	0	0	0	0	0	0	0	0	0	0	0	0	0	5521	418	0	890	58	0
1033	0	0	0	0	0	0	0	0	0	0	0	0	0	0	0	0	0	0	0	0	0	6	0	0	0	0	0	0	0	0	0	0	0	0	0	0	0	0	0	0	0	0	0	2463	0	0	490	21	0
1034	0	0	0	0	0	0	0	0	0	0	0	0	0	0	0	0	0	0	0	0	0	14	0	0	0	0	0	0	0	0	0	0	0	0	0	0	0	0	0	0	0	0	0	3656	58	0	691	29	0
1035	0	0	0	0	0	0	0	0	0	0	0	0	0	0	0	0	0	0	0	0	0	0	0	0	0	0	0	0	0	0	0	0	0	0	0	0	0	0	0	0	0	0	0	3696	32	0	617	54	0
1036	0	0	0	0	0	0	0	0	0	0	0	0	0	0	0	0	0	0	0	0	0	66	0	0	0	0	0	0	0	0	0	0	0	0	0	0	0	0	0	0	0	0	0	2402	124	97	388	65	0
1037	0	0	0	0	0	0	0	0	0	0	0	0	0	0	0	0	0	0	0	0	0	35	0	0	0	0	0	0	0	0	0	0	0	0	0	0	0	0	0	0	0	0	0	2056	29	33	554	31	0
1038	0	0	0	0	0	0	0	0	0	0	0	0	0	0	0	0	0	0	0	0	0	52	0	0	0	0	0	0	0	0	0	0	0	0	0	0	0	0	0	0	0	0	0	2041	0	0	405	0	0
1039	0	0	0	0	0	0	0	0	0	0	0	0	0	0	0	0	0	0	0	0	0	30	0	0	0	0	0	0	0	0	0	0	0	0	0	0	0	0	0	0	0	0	0	2142	69	88	906	38	0
1040	0	0	0	0	0	0	0	0	0	0	0	0	0	0	0	0	0	0	0	0	0	137	0	0	0	0	0	0	0	0	0	0	0	0	0	0	0	0	0	0	0	0	0	269	6	0	650	41	0
1041	0	0	0	0	0	0	0	0	0	0	0	0	0	0	0	0	0	0	0	0	0	123	0	0	0	0	0	0	0	0	0	0	0	0	0	0	0	0	0	0	0	0	0	1073	0	0	534	13	0
1042	0	0	0	0	0	0	0	0	0	0	0	0	0	0	0	0	0	0	0	0	0	146	0	0	0	0	0	0	0	0	0	0	0	0	0	0	0	0	0	0	0	0	0	0	28	0	409	0	0
1043	0	0	0	0	0	0	0	0	0	0	0	0	0	0	0	0	0	0	0	0	0	86	0	0	0	0	0	0	0	0	0	0	0	0	0	0	0	0	0	0	0	0	0	3227	0	0	1116	59	0
1044	0	0	0	0	0	0	0	0	0	0	0	0	0	0	0	0	0	0	0	0	0	73	0	0	0	0	0	0	0	0	0	0	0	0	0	0	0	0	0	0	0	0	0	3198	180	51	1172	47	0
1045	0	0	0	0	0	0	0	0	0	0	0	0	0	0	0	0	0	0	0	0	0	215	0	0	0	0	0	0	0	0	0	0	0	0	0	0	0	0	0	0	0	0	0	3532	95	59	523	48	0
1046	0	0	0	0	0	0	0	0	0	0	0	0	0	0	0	0	0	0	0	0	0	16	0	0	0	0	0	0	0	0	0	0	0	0	0	0	0	0	0	0	0	0	0	2377	95	96	1044	70	0
1047	0	0	0	0	0	0	0	0	0	0	0	0	0	0	0	0	0	0	0	0	0	133	0	0	0	0	0	0	0	0	0	0	0	0	0	0	0	0	0	0	0	0	0	4734	114	178	879	15	0
1048	0	0	0	0	0	0	0	0	0	0	0	0	0	0	0	0	0	0	0	0	0	24	0	0	0	0	0	0	0	0	0	0	0	0	0	0	0	0	0	0	0	0	0	3401	0	0	1021	27	0
1049	0	0	0	0	0	0	0	0	0	0	0	0	0	0	0	0	0	0	0	0	0	74	0	0	0	0	0	0	0	0	0	0	0	0	0	0	0	0	0	0	0	0	0	2270	16	0	457	0	0
1050	0	0	0	0	0	0	0	0	0	0	0	0	0	0	0	0	0	0	0	0	0	42	0	0	0	0	0	0	0	0	0	0	0	0	0	0	0	0	0	0	0	0	0	2218	70	90	716	19	0
1051	0	5	0	0	0	0	0	98	0	0	0	0	0	0	0	9	0	0	0	0	0	0	13	8	0	0	0	64	0	0	0	0	0	0	0	40	0	0	0	29	0	0	0	14	0	0	0	0	0
1052	4	0	0	0	0	0	0	27	0	0	0	0	0	0	0	0	0	16	0	0	0	0	0	0	0	0	0	465	0	0	0	0	0	0	125	0	0	0	46	0	0	0	13	0	0	0	0	0	0
1053	0	0	0	0	0	0	0	57	0	0	0	0	41	13	0	0	22	0	0	0	0	0	0	0	0	8	0	172	0	0	0	20	0	36	17	0	0	0	35	29	0	0	19	21	0	0	0	0	0
1054	0	3	0	0	0	0	0	9	0	0	0	11	0	0	0	0	0	0	7	0	0	0	0	0	0	0	0	62	0	0	0	0	0	0	15	0	0	0	52	0	0	0	0	0	0	0	0	0	0
1055	0	0	0	0	0	0	0	97	0	0	0	21	0	0	0	0	0	0	0	0	0	0	0	0	0	0	0	0	0	0	0	0	0	0	0	0	0	0	16	0	0	0	0	9	0	0	0	0	0
1056	0	0	0	0	0	0	0	36	0	0	0	0	10	0	0	0	0	0	17	0	0	0	0	0	0	0	0	128	0	0	0	20	0	0	0	0	0	0	42	0	0	10	0	14	0	0	0	0	0
1057	0	8	0	0	0	0	0	0	0	0	0	0	0	0	0	0	0	0	0	0	0	0	0	0	0	0	0	12	0	0	0	0	0	0	5	0	0	0	0	0	0	0	0	0	0	0	0	0	0
1058	0	0	0	12	0	0	0	20	0	0	0	0	0	27	3	0	0	0	0	0	0	0	0	0	0	0	0	101	0	0	30	0	0	0	58	0	0	0	20	0	0	26	0	10	0	0	0	0	0
1059	0	0	0	0	10	0	0	0	0	0	0	0	0	0	0	0	0	0	0	0	0	0	0	0	0	0	0	57	9	0	43	0	14	0	114	0	8	0	0	0	0	0	0	5	0	0	0	0	0
1060	0	0	0	0	0	0	0	66	0	0	0	0	0	24	0	0	0	0	0	29	0	0	0	0	3	0	0	181	17	0	0	0	0	0	42	0	30	0	22	0	0	0	0	36	0	0	0	0	0
1061	0	0	0	0	0	0	0	0	0	0	0	0	0	0	0	0	0	0	0	0	0	0	0	0	0	0	0	0	0	0	0	0	0	0	0	0	0	0	0	0	0	0	0	6529	187	0	835	31	0
1062	0	0	0	0	0	0	0	0	0	0	0	0	0	0	0	0	0	0	0	0	0	0	0	0	0	0	0	2	0	0	0	0	0	0	0	0	0	0	0	0	0	0	0	5688	227	0	1215	37	0
1063	0	0	0	0	0	0	0	0	0	0	0	0	0	0	0	0	0	0	0	0	0	17	0	0	0	0	0	0	0	0	0	0	0	0	0	0	0	0	0	0	0	0	0	3877	259	87	560	56	0
1064	0	0	0	0	0	0	0	0	0	0	0	0	0	0	0	0	0	0	0	0	0	13	0	0	0	0	0	0	0	0	0	0	0	0	0	0	0	0	0	0	0	0	0	3611	137	0	801	21	0
1065	0	0	0	0	0	0	0	0	0	0	0	0	0	0	0	0	0	0	0	0	0	0	0	0	0	0	0	0	0	0	0	0	0	0	0	0	0	0	0	0	0	0	0	1300	7	0	715	110	0
1066	0	0	0	0	0	0	0	0	0	0	0	0	0	0	0	0	0	0	0	0	0	36	0	0	0	0	0	0	0	0	0	0	0	0	0	0	0	0	0	0	0	0	0	1516	24	0	606	17	0
1067	0	0	0	0	0	0	0	0	0	0	0	0	0	0	0	0	0	0	0	0	0	70	0	0	0	0	0	0	0	0	0	0	0	0	0	0	0	0	0	0	0	0	0	3401	0	59	872	29	0
1068	0	0	0	0	0	0	0	0	0	0	0	0	0	0	0	0	0	0	0	0	0	111	0	0	0	0	0	0	0	0	0	0	0	0	0	0	0	0	0	0	0	0	0	3748	151	0	595	18	0
1069	0	0	0	0	0	0	0	0	0	0	0	0	0	0	0	0	0	0	0	0	0	151	0	0	0	0	0	0	0	0	0	0	0	0	0	0	0	0	0	0	0	0	0	5056	135	0	753	97	0
1070	0	0	0	0	0	0	0	0	0	0	0	0	0	0	0	0	0	0	0	0	0	98	0	0	0	0	0	0	0	0	0	0	0	0	0	0	0	0	0	0	0	0	0	3022	328	0	546	26	0
1071	0	0	0	0	0	0	0	0	0	0	0	0	0	0	0	0	0	0	0	0	0	157	0	0	0	0	0	0	0	0	0	0	0	0	0	0	0	0	0	0	0	0	0	14	0	0	1909	383	0
1072	0	0	0	0	0	0	0	0	0	0	0	0	0	0	0	0	0	0	0	0	0	97	0	0	0	0	0	0	0	0	0	0	0	0	0	0	0	0	0	0	0	0	0	3453	156	129	262	43	0
1073	0	0	0	0	0	0	0	0	0	0	0	0	0	0	0	0	0	0	0	0	0	73	0	0	0	0	0	0	0	0	0	0	0	0	0	0	0	0	0	0	0	0	0	2351	37	0	326	39	0
1074	0	0	0	0	0	0	0	0	0	0	0	0	0	0	0	0	0	0	0	0	0	125	0	0	0	0	0	0	0	0	0	0	0	0	0	0	0	0	0	0	0	0	0	194	18	21	626	0	0
1075	0	0	0	0	0	0	0	0	0	0	0	0	0	0	0	0	0	0	0	0	0	88	0	0	0	0	0	0	0	0	0	0	0	0	0	0	0	0	0	0	0	0	0	1631	43	48	735	132	0
1076	0	0	0	0	0	0	0	0	0	0	0	0	0	0	0	0	0	0	0	0	0	46	0	0	0	0	0	0	0	0	0	0	0	0	0	0	0	0	0	0	0	0	0	2878	125	0	460	70	0
1077	0	0	0	0	0	0	0	0	0	0	0	0	0	0	0	0	0	0	0	0	0	30	0	0	0	0	0	0	0	0	0	0	0	0	0	0	0	0	0	0	0	0	0	3370	105	50	480	32	0
1078	0	0	0	0	0	0	0	0	0	0	0	0	0	0	0	0	0	0	0	0	0	134	0	0	0	0	0	0	0	0	0	0	0	0	0	0	0	0	0	0	0	0	0	4326	198	86	652	177	0
1079	0	0	0	0	0	0	0	0	0	0	0	0	0	0	0	0	0	0	0	0	0	164	0	0	0	0	0	0	0	0	0	0	0	0	0	0	0	0	0	0	0	0	0	4833	392	0	776	38	0
1080	0	0	0	0	0	0	0	0	0	0	0	0	0	0	0	0	0	0	0	0	0	83	0	0	0	0	0	0	0	0	0	0	0	0	0	0	0	0	0	0	0	0	0	4355	147	169	743	275	0
1081	14	0	0	0	0	0	0	111	0	0	0	20	0	0	0	0	0	0	12	0	0	0	0	0	0	0	0	165	5	0	0	0	0	20	21	0	25	0	0	0	0	0	0	9	0	0	20	0	0
1082	0	0	5	0	0	0	0	17	0	0	0	0	0	0	5	0	0	0	0	32	0	0	0	0	0	0	0	87	0	0	0	0	0	0	15	0	93	14	0	0	0	0	0	7	0	0	40	0	14
1083	0	0	0	0	0	11	0	124	0	0	0	0	16	0	0	7	0	0	0	0	0	0	0	0	0	0	0	150	7	0	0	17	11	33	33	0	62	0	68	0	0	0	0	18	0	0	0	0	0
1084	0	0	0	0	0	12	0	110	3	0	0	0	0	7	0	0	6	0	0	0	16	0	0	0	0	0	0	138	0	0	0	0	0	34	14	0	25	0	67	0	0	0	0	11	0	0	0	0	0
1085	54	0	0	0	0	11	0	12	0	0	0	0	0	0	0	0	0	0	0	0	0	0	0	0	0	0	0	93	0	0	0	0	0	0	0	8	0	0	19	0	0	0	0	0	0	0	39	0	0
1086	0	0	7	3	19	22	0	0	0	0	0	0	0	0	0	0	0	0	0	22	0	0	0	0	0	0	0	0	0	0	0	0	0	0	0	0	0	0	0	0	19	0	0	0	0	0	46	0	0
1087	12	0	0	0	13	42	0	15	0	0	0	9	0	17	0	0	0	0	9	0	12	0	8	13	0	0	0	100	6	0	27	41	0	0	0	0	0	0	41	22	0	0	0	25	0	0	0	0	0
1088	0	0	0	0	0	0	0	0	0	0	0	0	0	0	0	0	0	0	0	0	0	0	0	0	0	0	0	0	2	0	0	0	0	0	0	0	0	0	0	0	0	0	0	11	0	0	0	0	0
1089	0	0	0	0	0	0	0	0	0	0	0	0	0	0	0	0	0	0	0	0	0	0	0	0	0	0	0	0	0	0	0	0	0	0	0	0	0	0	0	0	3299	0	0	14	0	0	0	0	0
1090	0	0	0	4	0	4	0	0	3	0	0	0	0	0	0	0	0	0	0	0	0	0	0	0	0	0	0	32	0	0	0	0	0	0	0	0	0	0	0	0	0	0	0	5	0	0	0	0	0
[truncated: 258 more columns]
