# Supplementary material for: Host genetic background and environment have different effects on the establishment and structure of the adult worker honey bee gut microbiota
Source: PLoS One. 2026 Jan 23;21(1):e0340218. doi: 10.1371/journal.pone.0340218 (PMC12829938; doi:10.1371/journal.pone.0340218)
Supplement: S4 Table — (XLSX) [file pone.0340218.s004.xlsx]

## Sheet: 16S
Well	Omit	Sample	Target	Task	Dyes	Ct	Ct Conf	Amp Score	Amp Status	Annotated	Threshold
A1	TRUE	10^9	16S	Standard	SYBR	Undetermined	Undetermined		N/A	FALSE	Undetermined
A2	FALSE	10^9	16S	Standard	SYBR	3.9591139023856963	0.8054834009031493	2.733836973813105	Amp	FALSE	29254.431509145372
A3	FALSE	10^9	16S	Standard	SYBR	3.97552	0.8128397113347515	2.7496965650151735	Amp	FALSE	29254.431509145372
A4	FALSE	10^8	16S	Standard	SYBR	8.797662030553706	0.9782826782304038	2.7680359977799838	Amp	FALSE	29254.431509145372
A5	FALSE	10^8	16S	Standard	SYBR	9.258969924518645	0.9788018802706184	2.7975836898504056	Amp	FALSE	29254.431509145372
A6	FALSE	10^8	16S	Standard	SYBR	9.450039049104838	0.9812534813671968	2.7955794513610024	Amp	FALSE	29254.431509145372
A7	FALSE	10^7	16S	Standard	SYBR	15.715889371977891	0.9940636884007196	2.8023126868902195	Amp	FALSE	29254.431509145372
A8	TRUE	10^7	16S	Standard	SYBR	Undetermined	Undetermined		N/A	FALSE	Undetermined
A9	FALSE	10^7	16S	Standard	SYBR	16.79468944880488	0.9961267870227728	2.8069326248835917	Amp	FALSE	29254.431509145372
A10	FALSE	10^6	16S	Standard	SYBR	20.18233664250925	0.9953568737641155	2.8092603453408125	Amp	FALSE	29254.431509145372
A11	FALSE	10^6	16S	Standard	SYBR	20.90958656852603	0.9971595015402688	2.7986381330384864	Amp	FALSE	29254.431509145372
A12	TRUE	10^6	16S	Standard	SYBR	Undetermined	Undetermined		N/A	FALSE	Undetermined
A13	FALSE	10^5	16S	Standard	SYBR	27.305800933145306	0.9945977950093682	2.7970344336359094	Amp	FALSE	29254.431509145372
A14	FALSE	10^5	16S	Standard	SYBR	26.625375777827934	0.9953696572562708	2.795514546476387	Amp	FALSE	29254.431509145372
A15	FALSE	10^5	16S	Standard	SYBR	26.97546399902923	0.9964031508802678	2.79211	Amp	FALSE	29254.431509145372
A16	FALSE	10^4	16S	Standard	SYBR	30.31945433386518	0.9952986146109916	2.7876273708858363	Amp	FALSE	29254.431509145372
A17	FALSE	10^4	16S	Standard	SYBR	30.17014259333594	0.9949465069980082	2.772369526776259	Amp	FALSE	29254.431509145372
A18	TRUE	10^4	16S	Standard	SYBR	Undetermined	Undetermined		N/A	FALSE	Undetermined
A19	FALSE	10^3	16S	Standard	SYBR	34.06175571450369	0.9877562791649686	2.782320403049202	Amp	FALSE	29254.431509145372
A20	FALSE	10^3	16S	Standard	SYBR	32.95619773617776	0.991524	2.7737464765632214	Amp	FALSE	29254.431509145372
A21	FALSE	10^3	16S	Standard	SYBR	33.47541367612011	0.9933358602570023	2.7878607257901082	Amp	FALSE	29254.431509145372
A22	FALSE	NTC	16S	Negative Control	SYBR	32.06714715991592	0.9901871136791232	2.7673875192748096	Amp	FALSE	29254.431509145372
A23	FALSE	NTC	16S	Negative Control	SYBR	34.08174728606005	0.9920814938342211	2.724886100335009	Amp	FALSE	29254.431509145372
A24	FALSE	NTC	16S	Negative Control	SYBR	33.2127	0.9925703315246106	2.7909922328917487	Amp	FALSE	29254.431509145372
B1	FALSE	Sample 1	16S	Unknown	SYBR	9.210945622914966	0.9398973358164757	2.726423066123434	Amp	FALSE	29254.431509145372
B2	FALSE	Sample 1	16S	Unknown	SYBR	9.283744594396637	0.9570049570680856	2.7314663723100856	Amp	FALSE	29254.431509145372
B3	FALSE	Sample 1	16S	Unknown	SYBR	9.48622	0.9242647622673089	2.7383689669107976	Amp	FALSE	29254.431509145372
B4	FALSE	Sample 2	16S	Unknown	SYBR	8.970213701595785	0.9321327833767833	2.709627359007759	Amp	FALSE	29254.431509145372
B5	FALSE	Sample 2	16S	Unknown	SYBR	9.449087931970098	0.9599973932543879	2.7204574053313775	Amp	FALSE	29254.431509145372
B6	FALSE	Sample 2	16S	Unknown	SYBR	9.383455104712219	0.9593646653522657	2.7276932427246283	Amp	FALSE	29254.431509145372
B7	TRUE	Sample 3	16S	Unknown	SYBR	Undetermined	Undetermined		N/A	FALSE	Undetermined
B8	FALSE	Sample 3	16S	Unknown	SYBR	9.759983615109814	0.9758001253492105	2.7292493554438484	Amp	FALSE	29254.431509145372
B9	FALSE	Sample 3	16S	Unknown	SYBR	9.684144713674208	0.9692868269189909	2.730121874255459	Amp	FALSE	29254.431509145372
B10	FALSE	Sample 4	16S	Unknown	SYBR	10.755237277286938	0.8723443524695899	2.717265602998159	Amp	FALSE	29254.431509145372
B11	FALSE	Sample 4	16S	Unknown	SYBR	10.971445013979384	0.9368717215167053	2.729625911750774	Amp	FALSE	29254.431509145372
B12	FALSE	Sample 4	16S	Unknown	SYBR	10.662443319891075	0.9758521673772846	2.748911355547719	Amp	FALSE	29254.431509145372
B13	FALSE	Sample 5	16S	Unknown	SYBR	9.834643108334014	0.986457	2.732412364266354	Amp	FALSE	29254.431509145372
B14	FALSE	Sample 5	16S	Unknown	SYBR	10.15083538989057	0.9736669502015746	2.7467272173820207	Amp	FALSE	29254.431509145372
B15	FALSE	Sample 5	16S	Unknown	SYBR	10.102395399448586	0.974629	2.7527839564167564	Amp	FALSE	29254.431509145372
B16	FALSE	Sample 6	16S	Unknown	SYBR	8.964508551015758	0.9449375661079534	2.7145298360442887	Amp	FALSE	29254.431509145372
B17	FALSE	Sample 6	16S	Unknown	SYBR	9.329431258122284	0.9492609293038051	2.7289557845210584	Amp	FALSE	29254.431509145372
B18	FALSE	Sample 6	16S	Unknown	SYBR	9.446070021350117	0.9438829582347059	2.722348995927907	Amp	FALSE	29254.431509145372
B19	FALSE	Sample 7	16S	Unknown	SYBR	10.096923537918734	0.9665082608912147	2.7278532016255563	Amp	FALSE	29254.431509145372
B20	FALSE	Sample 7	16S	Unknown	SYBR	10.385096130878502	0.9646207226331891	2.74277	Amp	FALSE	29254.431509145372
B21	FALSE	Sample 7	16S	Unknown	SYBR	10.466436879579621	0.9829745236057045	2.728213515163268	Amp	FALSE	29254.431509145372
B22	FALSE	Sample 8	16S	Unknown	SYBR	9.814096344469547	0.9560052208035668	2.709553731607101	Amp	FALSE	29254.431509145372
B23	FALSE	Sample 8	16S	Unknown	SYBR	10.155602808962556	0.9654878995403123	2.7438390283680802	Amp	FALSE	29254.431509145372
B24	FALSE	Sample 8	16S	Unknown	SYBR	10.18083099018353	0.9733276915676013	2.7177779606439816	Amp	FALSE	29254.431509145372
C1	FALSE	Sample 9	16S	Unknown	SYBR	8.758625550345762	0.8812774728985279	2.795384217074361	Amp	FALSE	29254.431509145372
C2	FALSE	Sample 9	16S	Unknown	SYBR	9.38928	0.923979	2.7068818525475677	Amp	FALSE	29254.431509145372
C3	FALSE	Sample 9	16S	Unknown	SYBR	9.999333930580487	0.9719851826987542	2.7378759537440907	Amp	FALSE	29254.431509145372
C4	FALSE	Sample 10	16S	Unknown	SYBR	9.749660770811161	0.9588032033858211	2.71603	Amp	FALSE	29254.431509145372
C5	FALSE	Sample 10	16S	Unknown	SYBR	10.031254728764722	0.9794452151201385	2.7335737550997106	Amp	FALSE	29254.431509145372
C6	FALSE	Sample 10	16S	Unknown	SYBR	10.014869777776294	0.9894493891523924	2.7469975050994524	Amp	FALSE	29254.431509145372
C7	FALSE	Sample 11	16S	Unknown	SYBR	9.152407876543283	0.9525717788607861	2.71831	Amp	FALSE	29254.431509145372
C8	FALSE	Sample 11	16S	Unknown	SYBR	9.457517072948047	0.9801532186341649	2.736122565210387	Amp	FALSE	29254.431509145372
C9	FALSE	Sample 11	16S	Unknown	SYBR	9.451177736090877	0.9579626602035957	2.7179746873921347	Amp	FALSE	29254.431509145372
C10	FALSE	Sample 12	16S	Unknown	SYBR	9.71566	0.987113	2.7229103320940795	Amp	FALSE	29254.431509145372
C11	FALSE	Sample 12	16S	Unknown	SYBR	9.9003	0.9634204144041625	2.7453960704177542	Amp	FALSE	29254.431509145372
C12	FALSE	Sample 12	16S	Unknown	SYBR	10.048688710469303	0.9675623450364719	2.7451687655229424	Amp	FALSE	29254.431509145372
C13	FALSE	Sample 13	16S	Unknown	SYBR	9.279320447716223	0.9689857655734689	2.7081084500466397	Amp	FALSE	29254.431509145372
C14	FALSE	Sample 13	16S	Unknown	SYBR	9.536637601699422	0.9693360676774521	2.7251966839593025	Amp	FALSE	29254.431509145372
C15	FALSE	Sample 13	16S	Unknown	SYBR	9.526709378418623	0.9650043099209642	2.7362411734814933	Amp	FALSE	29254.431509145372
C16	FALSE	Sample 14	16S	Unknown	SYBR	10.646753634315683	0.9888093265405957	2.7329326193690933	Amp	FALSE	29254.431509145372
C17	FALSE	Sample 14	16S	Unknown	SYBR	10.909290018429996	0.9851472621452879	2.751616208403351	Amp	FALSE	29254.431509145372
C18	TRUE	Sample 14	16S	Unknown	SYBR	Undetermined	Undetermined		N/A	FALSE	Undetermined
C19	FALSE	Sample 15	16S	Unknown	SYBR	10.11581367293358	0.9825010605107899	2.731991099304906	Amp	FALSE	29254.431509145372
C20	FALSE	Sample 15	16S	Unknown	SYBR	10.505544295973191	0.980112	2.7389820041479727	Amp	FALSE	29254.431509145372
C21	FALSE	Sample 15	16S	Unknown	SYBR	10.27647728097691	0.9798380025224178	2.7278437081724145	Amp	FALSE	29254.431509145372
C22	FALSE	Sample 16	16S	Unknown	SYBR	9.995077987353682	0.9812422247504751	2.7005	Amp	FALSE	29254.431509145372
C23	FALSE	Sample 16	16S	Unknown	SYBR	10.35537189752742	0.967159	2.717688370649474	Amp	FALSE	29254.431509145372
C24	TRUE	Sample 16	16S	Unknown	SYBR	Undetermined	Undetermined		N/A	FALSE	Undetermined
D1	TRUE	Sample 17	16S	Unknown	SYBR	Undetermined	Undetermined		N/A	FALSE	Undetermined
D2	FALSE	Sample 17	16S	Unknown	SYBR	9.712894694336573	0.9774730626173912	2.7164285234521515	Amp	FALSE	29254.431509145372
D3	FALSE	Sample 17	16S	Unknown	SYBR	9.920801983779274	0.9806343091607834	2.735446968836635	Amp	FALSE	29254.431509145372
D4	FALSE	Sample 18	16S	Unknown	SYBR	9.493095160334033	0.9719937140120931	2.6918155777749857	Amp	FALSE	29254.431509145372
D5	FALSE	Sample 18	16S	Unknown	SYBR	9.634639384791921	0.9584785307105796	2.710140041964243	Amp	FALSE	29254.431509145372
D6	FALSE	Sample 18	16S	Unknown	SYBR	9.807295952473225	0.9750002504266169	2.729607939174546	Amp	FALSE	29254.431509145372
D7	FALSE	Sample 19	16S	Unknown	SYBR	9.198929355433563	0.9562448246969445	2.6985707652092508	Amp	FALSE	29254.431509145372
D8	FALSE	Sample 19	16S	Unknown	SYBR	9.621637204452924	0.9016853119859013	2.718286194353627	Amp	FALSE	29254.431509145372
D9	FALSE	Sample 19	16S	Unknown	SYBR	9.469192990726523	0.9701826668124197	2.7126115964284443	Amp	FALSE	29254.431509145372
D10	FALSE	Sample 20	16S	Unknown	SYBR	9.487569347164385	0.9659485358260954	2.675767226747781	Amp	FALSE	29254.431509145372
D11	FALSE	Sample 20	16S	Unknown	SYBR	9.84255	0.9573684108821168	2.702651884866264	Amp	FALSE	29254.431509145372
D12	FALSE	Sample 20	16S	Unknown	SYBR	9.867849376072211	0.945128	2.6970429421780437	Amp	FALSE	29254.431509145372
D13	FALSE	Sample 21	16S	Unknown	SYBR	24.28882876457095	0.9963880742576967	2.7386698633949567	Amp	FALSE	29254.431509145372
D14	FALSE	Sample 21	16S	Unknown	SYBR	24.50733367301457	0.9957455033715017	2.7446372843258775	Amp	FALSE	29254.431509145372
D15	FALSE	Sample 21	16S	Unknown	SYBR	24.735986636164448	0.9957064435896589	2.7562380094666024	Amp	FALSE	29254.431509145372
D16	FALSE	Sample 22	16S	Unknown	SYBR	24.74583577019594	0.9965250359902407	2.719486175697083	Amp	FALSE	29254.431509145372
D17	FALSE	Sample 22	16S	Unknown	SYBR	25.101959491105497	0.9960919057034151	2.7488481238627434	Amp	FALSE	29254.431509145372
D18	FALSE	Sample 22	16S	Unknown	SYBR	25.103286724417423	0.9927747137765192	2.7462783064763276	Amp	FALSE	29254.431509145372
D19	FALSE	Sample 23	16S	Unknown	SYBR	23.12544300104792	0.9913325171073123	2.7314960393783205	Amp	FALSE	29254.431509145372
D20	FALSE	Sample 23	16S	Unknown	SYBR	23.489020064479668	0.9942957978422166	2.755913647894412	Amp	FALSE	29254.431509145372
D21	FALSE	Sample 23	16S	Unknown	SYBR	23.525563885265456	0.9941075910493633	2.7287031597371243	Amp	FALSE	29254.431509145372
D22	FALSE	Sample 24	16S	Unknown	SYBR	24.000525470367556	0.99394	2.713676288853216	Amp	FALSE	29254.431509145372
D23	FALSE	Sample 24	16S	Unknown	SYBR	24.372915980093325	0.9959654623769466	2.7169096595408395	Amp	FALSE	29254.431509145372
D24	FALSE	Sample 24	16S	Unknown	SYBR	24.170197683311066	0.9943044383266205	2.749274373618027	Amp	FALSE	29254.431509145372
E1	FALSE	Sample 25	16S	Unknown	SYBR	22.78093594617473	0.9941357059636662	2.7513	Amp	FALSE	29254.431509145372
E2	FALSE	Sample 25	16S	Unknown	SYBR	23.145492075640924	0.9890737981299031	2.7383069258798622	Amp	FALSE	29254.431509145372
E3	FALSE	Sample 25	16S	Unknown	SYBR	23.206531002897258	0.9944341063050421	2.7639551528031605	Amp	FALSE	29254.431509145372
E4	FALSE	Sample 26	16S	Unknown	SYBR	24.482497846248883	0.9933890950714064	2.7136644933490603	Amp	FALSE	29254.431509145372
E5	FALSE	Sample 26	16S	Unknown	SYBR	24.775663244122057	0.9935661487137339	2.7280763860882797	Amp	FALSE	29254.431509145372
E6	FALSE	Sample 26	16S	Unknown	SYBR	24.905637298993916	0.9944951338693914	2.7375962099397877	Amp	FALSE	29254.431509145372
E7	FALSE	Sample 27	16S	Unknown	SYBR	23.82066843818832	0.9936533535078832	2.741404679406811	Amp	FALSE	29254.431509145372
E8	FALSE	Sample 27	16S	Unknown	SYBR	24.085872887212112	0.9953518348731555	2.7532803660023086	Amp	FALSE	29254.431509145372
E9	FALSE	Sample 27	16S	Unknown	SYBR	24.05729437562433	0.9951403118802108	2.752534005112568	Amp	FALSE	29254.431509145372
E10	FALSE	Sample 28	16S	Unknown	SYBR	24.670204773871617	0.9959225600231504	2.735135584007027	Amp	FALSE	29254.431509145372
E11	FALSE	Sample 28	16S	Unknown	SYBR	25.125701605013603	0.9949234903966844	2.7355160946737485	Amp	FALSE	29254.431509145372
E12	FALSE	Sample 28	16S	Unknown	SYBR	25.104150751722663	0.9956181436335059	2.729245849252722	Amp	FALSE	29254.431509145372
E13	FALSE	Sample 29	16S	Unknown	SYBR	23.890791446040588	0.9956259854934726	2.7385873958931346	Amp	FALSE	29254.431509145372
E14	FALSE	Sample 29	16S	Unknown	SYBR	23.875818692148812	0.9945763935626745	2.7661335482617693	Amp	FALSE	29254.431509145372
E15	FALSE	Sample 29	16S	Unknown	SYBR	24.11794656979059	0.9950834013972286	2.765665560002753	Amp	FALSE	29254.431509145372
E16	FALSE	Sample 30	16S	Unknown	SYBR	25.278583811296336	0.9922214846851147	2.737488466803948	Amp	FALSE	29254.431509145372
E17	FALSE	Sample 30	16S	Unknown	SYBR	25.467787787940686	0.9920363313385161	2.7487264079378932	Amp	FALSE	29254.431509145372
E18	FALSE	Sample 30	16S	Unknown	SYBR	25.741507575006075	0.9960071691641703	2.753468308940825	Amp	FALSE	29254.431509145372
E19	FALSE	Sample 31	16S	Unknown	SYBR	10.763587134961274	0.9846131856397571	2.7173767025327784	Amp	FALSE	29254.431509145372
E20	FALSE	Sample 31	16S	Unknown	SYBR	11.07636993117908	0.9819410461881424	2.746308003749431	Amp	FALSE	29254.431509145372
E21	FALSE	Sample 31	16S	Unknown	SYBR	10.997653590931446	0.9863878947832057	2.728808169909046	Amp	FALSE	29254.431509145372
E22	FALSE	Sample 32	16S	Unknown	SYBR	10.562217163584556	0.9818913351986972	2.713375658782241	Amp	FALSE	29254.431509145372
E23	FALSE	Sample 32	16S	Unknown	SYBR	10.969937274718923	0.991508	2.704215891143641	Amp	FALSE	29254.431509145372
E24	FALSE	Sample 32	16S	Unknown	SYBR	10.659777173639494	0.987761	2.7436581702542564	Amp	FALSE	29254.431509145372
F1	FALSE	Sample 33	16S	Unknown	SYBR	10.07191180217966	0.9804045405022828	2.725944992669952	Amp	FALSE	29254.431509145372
F2	FALSE	Sample 33	16S	Unknown	SYBR	10.334871365656806	0.9828371076400737	2.7210034637156637	Amp	FALSE	29254.431509145372
F3	FALSE	Sample 33	16S	Unknown	SYBR	10.37256947540325	0.9788174796812044	2.7363813662336955	Amp	FALSE	29254.431509145372
F4	FALSE	Sample 34	16S	Unknown	SYBR	9.908190130423861	0.9904661190361633	2.7102526047616546	Amp	FALSE	29254.431509145372
F5	FALSE	Sample 34	16S	Unknown	SYBR	10.165783547683844	0.9844550690353819	2.728539822752186	Amp	FALSE	29254.431509145372
F6	FALSE	Sample 34	16S	Unknown	SYBR	10.146919077184645	0.9734181562921326	2.71836	Amp	FALSE	29254.431509145372
F7	FALSE	Sample 35	16S	Unknown	SYBR	9.588928731748204	0.9719329361866571	2.7146609420987917	Amp	FALSE	29254.431509145372
F8	FALSE	Sample 35	16S	Unknown	SYBR	9.839906552029817	0.9872754912173143	2.745553454450526	Amp	FALSE	29254.431509145372
F9	FALSE	Sample 35	16S	Unknown	SYBR	9.85631	0.987559	2.736412208375587	Amp	FALSE	29254.431509145372
F10	TRUE	Sample 36	16S	Unknown	SYBR	Undetermined	Undetermined		N/A	FALSE	Undetermined
F11	FALSE	Sample 36	16S	Unknown	SYBR	10.9845	0.9920725210176732	2.723348040635947	Amp	FALSE	29254.431509145372
F12	FALSE	Sample 36	16S	Unknown	SYBR	11.041119559650596	0.9875818754382577	2.7260693746087137	Amp	FALSE	29254.431509145372
F13	FALSE	Sample 37	16S	Unknown	SYBR	9.868452655447278	0.9722321744551191	2.7129839250553593	Amp	FALSE	29254.431509145372
F14	FALSE	Sample 37	16S	Unknown	SYBR	10.073345801791092	0.9751117675440532	2.726023452657503	Amp	FALSE	29254.431509145372
F15	FALSE	Sample 37	16S	Unknown	SYBR	10.040810270478865	0.9866471769815425	2.7381191664435005	Amp	FALSE	29254.431509145372
F16	FALSE	Sample 38	16S	Unknown	SYBR	10.269522359943096	0.9752552647261288	2.7278659143608253	Amp	FALSE	29254.431509145372
F17	FALSE	Sample 38	16S	Unknown	SYBR	10.537010690405708	0.9898318952061493	2.7461370114569683	Amp	FALSE	29254.431509145372
F18	FALSE	Sample 38	16S	Unknown	SYBR	10.721155662229666	0.9841632844369457	2.7479232802335187	Amp	FALSE	29254.431509145372
F19	FALSE	Sample 39	16S	Unknown	SYBR	10.329391116689095	0.9796812889430399	2.697088862570847	Amp	FALSE	29254.431509145372
F20	FALSE	Sample 39	16S	Unknown	SYBR	10.478360656786396	0.9818474980182695	2.7470304869899986	Amp	FALSE	29254.431509145372
F21	FALSE	Sample 39	16S	Unknown	SYBR	10.52926060209407	0.9813209089156101	2.7066503143434626	Amp	FALSE	29254.431509145372
F22	FALSE	Sample 40	16S	Unknown	SYBR	11.550561326782734	0.9850706766454863	2.724624328023512	Amp	FALSE	29254.431509145372
F23	FALSE	Sample 40	16S	Unknown	SYBR	11.996786138477528	0.993841	2.722751432900638	Amp	FALSE	29254.431509145372
F24	FALSE	Sample 40	16S	Unknown	SYBR	11.809170659131091	0.9902991708578853	2.747483100813724	Amp	FALSE	29254.431509145372
G1	FALSE	Sample 41	16S	Unknown	SYBR	10.075779539849258	0.9825669311760817	2.720059446882524	Amp	FALSE	29254.431509145372
G2	FALSE	Sample 41	16S	Unknown	SYBR	10.574116157789877	0.9894293654008638	2.7165739824460484	Amp	FALSE	29254.431509145372
G3	FALSE	Sample 41	16S	Unknown	SYBR	10.571938840702177	0.980983	2.731526496778975	Amp	FALSE	29254.431509145372
G4	TRUE	Sample 42	16S	Unknown	SYBR	Undetermined	Undetermined		N/A	FALSE	Undetermined
G5	FALSE	Sample 42	16S	Unknown	SYBR	12.040619979451968	0.9898672530034819	2.7356331660753193	Amp	FALSE	29254.431509145372
G6	FALSE	Sample 42	16S	Unknown	SYBR	12.139017908129677	0.9893597299315579	2.753366535071785	Amp	FALSE	29254.431509145372
G7	FALSE	Sample 43	16S	Unknown	SYBR	10.43252587965301	0.981327	2.7252290359419784	Amp	FALSE	29254.431509145372
G8	FALSE	Sample 43	16S	Unknown	SYBR	10.772707709600962	0.9840667889277718	2.746211213450908	Amp	FALSE	29254.431509145372
G9	FALSE	Sample 43	16S	Unknown	SYBR	10.800093583404028	0.988714	2.7350792204299252	Amp	FALSE	29254.431509145372
G10	FALSE	Sample 44	16S	Unknown	SYBR	9.309694578925772	0.9782591768946634	2.713343727215453	Amp	FALSE	29254.431509145372
G11	FALSE	Sample 44	16S	Unknown	SYBR	9.711369455118497	0.9848300761531925	2.7158403994978735	Amp	FALSE	29254.431509145372
G12	FALSE	Sample 44	16S	Unknown	SYBR	9.75674	0.9892323883503884	2.7079389103671683	Amp	FALSE	29254.431509145372
G13	FALSE	Sample 45	16S	Unknown	SYBR	10.656291653688413	0.984629	2.693636099129285	Amp	FALSE	29254.431509145372
G14	FALSE	Sample 45	16S	Unknown	SYBR	11.019487356726117	0.9850582976439699	2.7019550767001053	Amp	FALSE	29254.431509145372
G15	FALSE	Sample 45	16S	Unknown	SYBR	10.94643475521152	0.9933500508605353	2.722700314337089	Amp	FALSE	29254.431509145372
G16	FALSE	Sample 46	16S	Unknown	SYBR	10.214326310861619	0.9867742796005787	2.7251900566200917	Amp	FALSE	29254.431509145372
G17	FALSE	Sample 46	16S	Unknown	SYBR	10.569681683760859	0.9892884152436898	2.7417576771506456	Amp	FALSE	29254.431509145372
G18	FALSE	Sample 46	16S	Unknown	SYBR	10.51805309657983	0.9884724192366712	2.742115019794459	Amp	FALSE	29254.431509145372
G19	FALSE	Sample 47	16S	Unknown	SYBR	10.900699728457276	0.9776987858915891	2.708122659123739	Amp	FALSE	29254.431509145372
G20	FALSE	Sample 47	16S	Unknown	SYBR	10.879997373684201	0.9838490863291687	2.733822467447256	Amp	FALSE	29254.431509145372
G21	FALSE	Sample 47	16S	Unknown	SYBR	11.015736044504653	0.9869113714734657	2.7174751579477188	Amp	FALSE	29254.431509145372
G22	FALSE	Sample 48	16S	Unknown	SYBR	9.892603421811096	0.9604592428089553	2.6937833754177407	Amp	FALSE	29254.431509145372
G23	FALSE	Sample 48	16S	Unknown	SYBR	10.428384497285478	0.9785017425588013	2.698282188002763	Amp	FALSE	29254.431509145372
G24	FALSE	Sample 48	16S	Unknown	SYBR	10.389340195991462	0.9785068747880389	2.705643456983175	Amp	FALSE	29254.431509145372
H1	TRUE	Sample 49	16S	Unknown	SYBR	Undetermined	Undetermined		N/A	FALSE	Undetermined
H2	FALSE	Sample 49	16S	Unknown	SYBR	11.757239154357073	0.9742028032921219	2.711892385680738	Amp	FALSE	29254.431509145372
H3	FALSE	Sample 49	16S	Unknown	SYBR	11.913148420405797	0.9868206273296132	2.7357036192824356	Amp	FALSE	29254.431509145372
H4	FALSE	Sample 50	16S	Unknown	SYBR	10.757090103899063	0.9856909659724489	2.7153324061273594	Amp	FALSE	29254.431509145372
H5	FALSE	Sample 50	16S	Unknown	SYBR	11.084301601247027	0.9844329688254918	2.7101516566491926	Amp	FALSE	29254.431509145372
H6	FALSE	Sample 50	16S	Unknown	SYBR	11.298100919541625	0.9867236051318927	2.727096893831108	Amp	FALSE	29254.431509145372
H7	FALSE	Sample 51	16S	Unknown	SYBR	24.959986531419723	0.9950678201280775	2.731894533373985	Amp	FALSE	29254.431509145372
H8	FALSE	Sample 51	16S	Unknown	SYBR	25.191609644887954	0.9917491111238614	2.7442393770383773	Amp	FALSE	29254.431509145372
H9	FALSE	Sample 51	16S	Unknown	SYBR	25.158478622562633	0.9941391225553521	2.7400329721988346	Amp	FALSE	29254.431509145372
H10	FALSE	Sample 52	16S	Unknown	SYBR	25.790816983875708	0.9947165386301398	2.7292664487904603	Amp	FALSE	29254.431509145372
H11	FALSE	Sample 52	16S	Unknown	SYBR	26.096985360093726	0.9948213603234818	2.733207501106611	Amp	FALSE	29254.431509145372
H12	FALSE	Sample 52	16S	Unknown	SYBR	25.935443638034073	0.9972735772321211	2.7327452759312467	Amp	FALSE	29254.431509145372
H13	FALSE	Sample 53	16S	Unknown	SYBR	24.9754	0.9960143841826741	2.717786099962222	Amp	FALSE	29254.431509145372
H14	FALSE	Sample 53	16S	Unknown	SYBR	25.5084	0.994475	2.734702559334654	Amp	FALSE	29254.431509145372
H15	FALSE	Sample 53	16S	Unknown	SYBR	25.197099632363376	0.9944914971012428	2.7430724128416024	Amp	FALSE	29254.431509145372
H16	TRUE	Sample 54	16S	Unknown	SYBR	Undetermined	Undetermined		N/A	FALSE	Undetermined
H17	FALSE	Sample 54	16S	Unknown	SYBR	25.083756506434995	0.992658	2.7489549588290974	Amp	FALSE	29254.431509145372
H18	FALSE	Sample 54	16S	Unknown	SYBR	25.05785724479945	0.9934403128804752	2.751014075326876	Amp	FALSE	29254.431509145372
H19	FALSE	Sample 55	16S	Unknown	SYBR	27.358057647540633	0.9908463660654683	2.717259140813595	Amp	FALSE	29254.431509145372
H20	TRUE	Sample 55	16S	Unknown	SYBR	Undetermined	Undetermined		N/A	FALSE	Undetermined
H21	FALSE	Sample 55	16S	Unknown	SYBR	27.245931158549887	0.9934791040929272	2.734029129260495	Amp	FALSE	29254.431509145372
H22	TRUE	Sample 56	16S	Unknown	SYBR	Undetermined	Undetermined		N/A	FALSE	Undetermined
H23	FALSE	Sample 56	16S	Unknown	SYBR	25.900486328970096	0.9940198787937462	2.687890585925462	Amp	FALSE	29254.431509145372
H24	FALSE	Sample 56	16S	Unknown	SYBR	25.96223998032182	0.9922061560836786	2.7078023909844884	Amp	FALSE	29254.431509145372
I1	TRUE	Sample 57	16S	Unknown	SYBR	Undetermined	Undetermined		N/A	FALSE	Undetermined
I2	FALSE	Sample 57	16S	Unknown	SYBR	30.48113438112169	0.9900131228158616	2.699468828893234	Amp	FALSE	29254.431509145372
I3	FALSE	Sample 57	16S	Unknown	SYBR	29.87085065454128	0.9923415887833159	2.722736543823407	Amp	FALSE	29254.431509145372
I4	FALSE	Sample 58	16S	Unknown	SYBR	24.89130985755625	0.9890189669884424	2.7129048341197537	Amp	FALSE	29254.431509145372
I5	FALSE	Sample 58	16S	Unknown	SYBR	24.93587692637407	0.9947966820436747	2.731348633900765	Amp	FALSE	29254.431509145372
I6	FALSE	Sample 58	16S	Unknown	SYBR	25.164671095923048	0.9936879036438986	2.74037	Amp	FALSE	29254.431509145372
I7	TRUE	Sample 59	16S	Unknown	SYBR	Undetermined	Undetermined		N/A	FALSE	Undetermined
I8	FALSE	Sample 59	16S	Unknown	SYBR	25.60647603557358	0.9950273723326472	2.7389373787838993	Amp	FALSE	29254.431509145372
I9	FALSE	Sample 59	16S	Unknown	SYBR	25.63536063370762	0.9918686762371943	2.7419868756797747	Amp	FALSE	29254.431509145372
I10	FALSE	Sample 60	16S	Unknown	SYBR	24.98083405808628	0.9951249270068347	2.7229282477719536	Amp	FALSE	29254.431509145372
I11	FALSE	Sample 60	16S	Unknown	SYBR	25.25340273169443	0.9932625675270608	2.7515150968547446	Amp	FALSE	29254.431509145372
I12	FALSE	Sample 60	16S	Unknown	SYBR	25.348362891418333	0.9950670085463025	2.7461353950018506	Amp	FALSE	29254.431509145372
I13	FALSE	Sample 61	16S	Unknown	SYBR	9.478294307419155	0.927567	2.692306783928932	Amp	FALSE	29254.431509145372
I14	FALSE	Sample 61	16S	Unknown	SYBR	9.795502929177928	0.9700809496852805	2.710864235253822	Amp	FALSE	29254.431509145372
I15	FALSE	Sample 61	16S	Unknown	SYBR	9.816336990160735	0.9644417627641831	2.7249867841531876	Amp	FALSE	29254.431509145372
I16	FALSE	Sample 62	16S	Unknown	SYBR	9.199962039839065	0.9597765995797369	2.6887554157934934	Amp	FALSE	29254.431509145372
I17	FALSE	Sample 62	16S	Unknown	SYBR	9.45701	0.9702329447333025	2.701195153963951	Amp	FALSE	29254.431509145372
I18	TRUE	Sample 62	16S	Unknown	SYBR	Undetermined	Undetermined		N/A	FALSE	Undetermined
I19	FALSE	Sample 63	16S	Unknown	SYBR	10.887852567123531	0.9893657958217199	2.7100099821064214	Amp	FALSE	29254.431509145372
I20	FALSE	Sample 63	16S	Unknown	SYBR	11.164954859788043	0.9826815898115517	2.7312743439249365	Amp	FALSE	29254.431509145372
I21	FALSE	Sample 63	16S	Unknown	SYBR	11.211319484718036	0.9839288904305805	2.7133935023422042	Amp	FALSE	29254.431509145372
I22	FALSE	Sample 64	16S	Unknown	SYBR	10.270920103141993	0.9788339383118492	2.693635695762118	Amp	FALSE	29254.431509145372
I23	FALSE	Sample 64	16S	Unknown	SYBR	10.72016374635109	0.9821952202827181	2.6926478025459595	Amp	FALSE	29254.431509145372
I24	FALSE	Sample 64	16S	Unknown	SYBR	10.787118252617898	0.9827369368865213	2.6954505330869347	Amp	FALSE	29254.431509145372
J1	FALSE	Sample 65	16S	Unknown	SYBR	9.95688	0.9660051600552757	2.699322541561508	Amp	FALSE	29254.431509145372
J2	FALSE	Sample 65	16S	Unknown	SYBR	10.197648707396915	0.9780763298236698	2.700857607427156	Amp	FALSE	29254.431509145372
J3	FALSE	Sample 65	16S	Unknown	SYBR	10.515789539691724	0.9834130520976655	2.710312844543919	Amp	FALSE	29254.431509145372
J4	FALSE	Sample 66	16S	Unknown	SYBR	10.206632807867287	0.9797178527073617	2.6944181803698153	Amp	FALSE	29254.431509145372
J5	FALSE	Sample 66	16S	Unknown	SYBR	10.437635576237007	0.9895833923481488	2.7214448209447233	Amp	FALSE	29254.431509145372
J6	FALSE	Sample 66	16S	Unknown	SYBR	10.691499254629171	0.9903226629130171	2.714086411757634	Amp	FALSE	29254.431509145372
J7	FALSE	Sample 67	16S	Unknown	SYBR	8.866689555594085	0.9449185755063613	2.685873131888752	Amp	FALSE	29254.431509145372
J8	FALSE	Sample 67	16S	Unknown	SYBR	9.146836631457216	0.9662376113983753	2.721398632559088	Amp	FALSE	29254.431509145372
J9	FALSE	Sample 67	16S	Unknown	SYBR	9.110574809353945	0.9630079581701989	2.716184458342924	Amp	FALSE	29254.431509145372
J10	TRUE	Sample 68	16S	Unknown	SYBR	Undetermined	Undetermined		N/A	FALSE	Undetermined
J11	FALSE	Sample 68	16S	Unknown	SYBR	9.449580712518344	0.9747308917951668	2.7164368011672817	Amp	FALSE	29254.431509145372
J12	FALSE	Sample 68	16S	Unknown	SYBR	9.645672795500406	0.9863569549132611	2.707473454222731	Amp	FALSE	29254.431509145372
J13	FALSE	Sample 69	16S	Unknown	SYBR	8.783093750775496	0.9479010861647594	2.684331359711639	Amp	FALSE	29254.431509145372
J14	FALSE	Sample 69	16S	Unknown	SYBR	9.027584523346373	0.9394479692710299	2.6885835053172347	Amp	FALSE	29254.431509145372
J15	FALSE	Sample 69	16S	Unknown	SYBR	8.913943990948212	0.9437421164300992	2.709149454247601	Amp	FALSE	29254.431509145372
J16	TRUE	Sample 70	16S	Unknown	SYBR	Undetermined	Undetermined		N/A	FALSE	Undetermined
J17	FALSE	Sample 70	16S	Unknown	SYBR	11.653905159347921	0.9869807210746727	2.716546923609146	Amp	FALSE	29254.431509145372
J18	FALSE	Sample 70	16S	Unknown	SYBR	11.656977597376681	0.9906157136450336	2.744634391925471	Amp	FALSE	29254.431509145372
J19	TRUE	Sample 71	16S	Unknown	SYBR	Undetermined	Undetermined		N/A	FALSE	Undetermined
J20	FALSE	Sample 71	16S	Unknown	SYBR	10.475135329415178	0.9852457826245342	2.7021210047980144	Amp	FALSE	29254.431509145372
J21	FALSE	Sample 71	16S	Unknown	SYBR	10.405387746977517	0.9797018631288645	2.6970442566713406	Amp	FALSE	29254.431509145372
J22	FALSE	Sample 72	16S	Unknown	SYBR	11.223083343727211	0.9851392074506244	2.6780053205375096	Amp	FALSE	29254.431509145372
J23	FALSE	Sample 72	16S	Unknown	SYBR	11.495489990271285	0.986208	2.703199971739671	Amp	FALSE	29254.431509145372
J24	FALSE	Sample 72	16S	Unknown	SYBR	11.822374501367023	0.9868450860149454	2.6839753294906643	Amp	FALSE	29254.431509145372
K1	FALSE	Sample 73	16S	Unknown	SYBR	9.593612093186376	0.9694727517169341	2.6837210886150142	Amp	FALSE	29254.431509145372
K2	FALSE	Sample 73	16S	Unknown	SYBR	10.00833532222159	0.9763623723593688	2.705876583415725	Amp	FALSE	29254.431509145372
K3	TRUE	Sample 73	16S	Unknown	SYBR	Undetermined	Undetermined		N/A	FALSE	Undetermined
K4	FALSE	Sample 74	16S	Unknown	SYBR	10.12695309870157	0.978878	2.7055105959810786	Amp	FALSE	29254.431509145372
K5	FALSE	Sample 74	16S	Unknown	SYBR	10.482342828580673	0.9838105815470166	2.7275631610427347	Amp	FALSE	29254.431509145372
K6	TRUE	Sample 74	16S	Unknown	SYBR	Undetermined	Undetermined		N/A	FALSE	Undetermined
K7	FALSE	Sample 75	16S	Unknown	SYBR	9.794064354943192	0.9668971235774153	2.697447512380512	Amp	FALSE	29254.431509145372
K8	FALSE	Sample 75	16S	Unknown	SYBR	10.18907793158613	0.972107	2.718200428524594	Amp	FALSE	29254.431509145372
K9	FALSE	Sample 75	16S	Unknown	SYBR	10.115011108787996	0.9870724102766933	2.7207478063920165	Amp	FALSE	29254.431509145372
K10	FALSE	Sample 76	16S	Unknown	SYBR	9.515565701226109	0.9753489234257158	2.693707288652037	Amp	FALSE	29254.431509145372
K11	FALSE	Sample 76	16S	Unknown	SYBR	9.86687	0.9758346272163342	2.711842150116564	Amp	FALSE	29254.431509145372
K12	FALSE	Sample 76	16S	Unknown	SYBR	9.79685	0.9761644324614236	2.7229700776772687	Amp	FALSE	29254.431509145372
K13	FALSE	Sample 77	16S	Unknown	SYBR	10.455067335979027	0.9867271747149611	2.7124945882535916	Amp	FALSE	29254.431509145372
K14	FALSE	Sample 77	16S	Unknown	SYBR	10.722690042787775	0.9886807045496564	2.7265485850605007	Amp	FALSE	29254.431509145372
K15	FALSE	Sample 77	16S	Unknown	SYBR	10.857858315933488	0.9892740078003469	2.7307	Amp	FALSE	29254.431509145372
K16	TRUE	Sample 78	16S	Unknown	SYBR	Undetermined	Undetermined		N/A	FALSE	Undetermined
K17	FALSE	Sample 78	16S	Unknown	SYBR	11.231467561968191	0.9815343004937869	2.7103344191010326	Amp	FALSE	29254.431509145372
K18	FALSE	Sample 78	16S	Unknown	SYBR	11.405688009148307	0.9940948847337642	2.717703435606794	Amp	FALSE	29254.431509145372
K19	FALSE	Sample 79	16S	Unknown	SYBR	10.544860863728768	0.9740081104722182	2.6814208232192938	Amp	FALSE	29254.431509145372
K20	FALSE	Sample 79	16S	Unknown	SYBR	10.881459070793696	0.9833049282884876	2.7095339408750116	Amp	FALSE	29254.431509145372
K21	FALSE	Sample 79	16S	Unknown	SYBR	10.92825508482337	0.9844918757381459	2.6976786655400145	Amp	FALSE	29254.431509145372
K22	TRUE	Sample 80	16S	Unknown	SYBR	Undetermined	Undetermined		N/A	FALSE	Undetermined
K23	FALSE	Sample 80	16S	Unknown	SYBR	10.25741318785144	0.9552515543191072	2.6732415238431737	Amp	FALSE	29254.431509145372
K24	FALSE	Sample 80	16S	Unknown	SYBR	9.885864560991216	0.9795857228796443	2.6920130904638673	Amp	FALSE	29254.431509145372
L1	FALSE	Sample 81	16S	Unknown	SYBR	25.347282755349624	0.9930471832511046	2.714143496622052	Amp	FALSE	29254.431509145372
L2	FALSE	Sample 81	16S	Unknown	SYBR	25.424343569917177	0.9926384580438281	2.7037787787166794	Amp	FALSE	29254.431509145372
L3	TRUE	Sample 81	16S	Unknown	SYBR	Undetermined	Undetermined		N/A	FALSE	Undetermined
L4	FALSE	Sample 82	16S	Unknown	SYBR	26.576024199821582	0.990309	2.7001069912201934	Amp	FALSE	29254.431509145372
L5	FALSE	Sample 82	16S	Unknown	SYBR	27.026649990782154	0.9046691434883675	2.70717	Amp	FALSE	29254.431509145372
L6	FALSE	Sample 82	16S	Unknown	SYBR	26.873749754187223	0.9937746107901351	2.723415427168394	Amp	FALSE	29254.431509145372
L7	FALSE	Sample 83	16S	Unknown	SYBR	24.0615	0.991748	2.7247674138846993	Amp	FALSE	29254.431509145372
L8	FALSE	Sample 83	16S	Unknown	SYBR	24.20679857523917	0.9929606825929638	2.744018864683506	Amp	FALSE	29254.431509145372
L9	FALSE	Sample 83	16S	Unknown	SYBR	24.348162182217685	0.9944680217521034	2.7414239116980883	Amp	FALSE	29254.431509145372
L10	FALSE	Sample 84	16S	Unknown	SYBR	25.87738794015955	0.9923516749796564	2.727398666319522	Amp	FALSE	29254.431509145372
L11	TRUE	Sample 84	16S	Unknown	SYBR	Undetermined	Undetermined		N/A	FALSE	Undetermined
L12	FALSE	Sample 84	16S	Unknown	SYBR	26.093361919106655	0.9934409907652503	2.743055486239054	Amp	FALSE	29254.431509145372
L13	FALSE	Sample 85	16S	Unknown	SYBR	27.152737978788053	0.9936116199519014	2.7254139270128026	Amp	FALSE	29254.431509145372
L14	FALSE	Sample 85	16S	Unknown	SYBR	27.248246628036135	0.9927585928681498	2.74918	Amp	FALSE	29254.431509145372
L15	FALSE	Sample 85	16S	Unknown	SYBR	27.209595676287933	0.9935091072195468	2.7394612414262145	Amp	FALSE	29254.431509145372
L16	FALSE	Sample 86	16S	Unknown	SYBR	28.144622371519333	0.9932052441483252	2.7092445006334422	Amp	FALSE	29254.431509145372
L17	FALSE	Sample 86	16S	Unknown	SYBR	28.032989972204284	0.9901325368889505	2.725442185931882	Amp	FALSE	29254.431509145372
L18	FALSE	Sample 86	16S	Unknown	SYBR	28.331148815350872	0.9921275595474564	2.723874641109738	Amp	FALSE	29254.431509145372
L19	TRUE	Sample 87	16S	Unknown	SYBR	Undetermined	Undetermined		N/A	FALSE	Undetermined
L20	FALSE	Sample 87	16S	Unknown	SYBR	27.95635189083613	0.9940473472529681	2.7240883745298845	Amp	FALSE	29254.431509145372
L21	FALSE	Sample 87	16S	Unknown	SYBR	27.96329578041557	0.9897441792764132	2.707477747797573	Amp	FALSE	29254.431509145372
L22	FALSE	Sample 88	16S	Unknown	SYBR	19.481517275760197	0.9947277207781672	2.707475581445194	Amp	FALSE	29254.431509145372
L23	FALSE	Sample 88	16S	Unknown	SYBR	19.77316209436239	0.9915727449416051	2.7295636436821424	Amp	FALSE	29254.431509145372
L24	FALSE	Sample 88	16S	Unknown	SYBR	19.708509398943193	0.9947265291861488	2.731361272243521	Amp	FALSE	29254.431509145372
M1	FALSE	Sample 89	16S	Unknown	SYBR	16.310605267321726	0.9954184186642931	2.7111756090200596	Amp	FALSE	29254.431509145372
M2	FALSE	Sample 89	16S	Unknown	SYBR	16.834298606966627	0.9910919389886693	2.730706888720729	Amp	FALSE	29254.431509145372
M3	FALSE	Sample 89	16S	Unknown	SYBR	16.840862213078502	0.9774498495231685	2.732116179395265	Amp	FALSE	29254.431509145372
M4	FALSE	Sample 90	16S	Unknown	SYBR	23.35296765358153	0.9979784285921396	2.7060110470325904	Amp	FALSE	29254.431509145372
M5	FALSE	Sample 90	16S	Unknown	SYBR	23.336485510957388	0.9824061787921656	2.7164930712477364	Amp	FALSE	29254.431509145372
M6	FALSE	Sample 90	16S	Unknown	SYBR	23.238499364484618	0.9943100047955622	2.7352644815188794	Amp	FALSE	29254.431509145372

## Sheet: actin
Well	Omit	Sample	Target	Task	Dyes	Ct	Ct Conf	Amp Score	Amp Status	Annotated	Threshold
A1	FALSE	10^9	actin	Standard	SYBR	Undetermined	0	2.7437474917772886	Amp	FALSE	37964.874131465156
A2	FALSE	10^9	actin	Standard	SYBR	Undetermined	0	2.7372622391302457	Amp	FALSE	37964.874131465156
A3	FALSE	10^9	actin	Standard	SYBR	4.00031	0.8199339528791666	2.7527376190293156	Amp	FALSE	37964.874131465156
A4	FALSE	10^8	actin	Standard	SYBR	15.334189298463741	0.9937657487898839	2.812999588090178	Amp	FALSE	37964.874131465156
A5	FALSE	10^8	actin	Standard	SYBR	15.516783655060895	0.9943458129445586	2.8271264549220376	Amp	FALSE	37964.874131465156
A6	FALSE	10^8	actin	Standard	SYBR	15.72869957931821	0.9938727477283477	2.836170910081578	Amp	FALSE	37964.874131465156
A7	TRUE	10^7	actin	Standard	SYBR	Undetermined	Undetermined		N/A	FALSE	Undetermined
A8	FALSE	10^7	actin	Standard	SYBR	17.155667064213752	0.9935048380730255	2.8395926421813957	Amp	FALSE	37964.874131465156
A9	FALSE	10^7	actin	Standard	SYBR	17.74821575441502	0.9943249563393811	2.838645184317906	Amp	FALSE	37964.874131465156
A10	TRUE	10^6	actin	Standard	SYBR	Undetermined	Undetermined		N/A	FALSE	Undetermined
A11	FALSE	10^6	actin	Standard	SYBR	21.782545555055428	0.9954676711611936	2.8304004667696665	Amp	FALSE	37964.874131465156
A12	FALSE	10^6	actin	Standard	SYBR	21.95771244929862	0.99716	2.8435376980723217	Amp	FALSE	37964.874131465156
A13	FALSE	10^5	actin	Standard	SYBR	26.373166448212764	0.9955582952328983	2.82244	Amp	FALSE	37964.874131465156
A14	FALSE	10^5	actin	Standard	SYBR	25.909258393335122	0.9951356008552218	2.8154842338594213	Amp	FALSE	37964.874131465156
A15	TRUE	10^5	actin	Standard	SYBR	Undetermined	Undetermined		N/A	FALSE	Undetermined
A16	FALSE	10^4	actin	Standard	SYBR	29.06302105465314	0.9935078822998273	2.8254538470149146	Amp	FALSE	37964.874131465156
A17	FALSE	10^4	actin	Standard	SYBR	30.27638660352347	0.9941288569444096	2.8359260630873786	Amp	FALSE	37964.874131465156
A18	FALSE	10^4	actin	Standard	SYBR	31.321472823200743	0.993863	2.8345431664656875	Amp	FALSE	37964.874131465156
A19	TRUE	10^3	actin	Standard	SYBR	Undetermined	Undetermined		N/A	FALSE	Undetermined
A20	FALSE	10^3	actin	Standard	SYBR	32.83400044645177	0.9954321015399261	2.836497810766477	Amp	FALSE	37964.874131465156
A21	FALSE	10^3	actin	Standard	SYBR	32.58130683621194	0.9945029653781509	2.840972723734299	Amp	FALSE	37964.874131465156
A22	FALSE	NTC	actin	Negative Control	SYBR	35.59930535397416	0.9908865194100756	2.680406704958693	Amp	FALSE	37964.874131465156
A23	FALSE	NTC	actin	Negative Control	SYBR	33.90794639739238	0.9938565502865337	2.8388788347022014	Amp	FALSE	37964.874131465156
A24	FALSE	NTC	actin	Negative Control	SYBR	38.728213880904256	0.32627546391865486	2.304919028149929	Inconclusive	FALSE	37964.874131465156
B1	FALSE	Sample 1	actin	Unknown	SYBR	17.62035561554807	0.9808533596001913	2.7806944241295835	Amp	FALSE	37964.874131465156
B2	FALSE	Sample 1	actin	Unknown	SYBR	17.938859097048372	0.9859655983542469	2.7940881458353206	Amp	FALSE	37964.874131465156
B3	FALSE	Sample 1	actin	Unknown	SYBR	17.90202883162636	0.9752651846651155	2.798338477588122	Amp	FALSE	37964.874131465156
B4	FALSE	Sample 2	actin	Unknown	SYBR	17.898006557905298	0.9737087094200942	2.7800547120794827	Amp	FALSE	37964.874131465156
B5	FALSE	Sample 2	actin	Unknown	SYBR	18.172057455548526	0.9756598199659924	2.795665839318068	Amp	FALSE	37964.874131465156
B6	FALSE	Sample 2	actin	Unknown	SYBR	18.20294731726934	0.9755559692150955	2.8019982613167436	Amp	FALSE	37964.874131465156
B7	FALSE	Sample 3	actin	Unknown	SYBR	17.75481399282068	0.9867501885322479	2.782745338540774	Amp	FALSE	37964.874131465156
B8	FALSE	Sample 3	actin	Unknown	SYBR	18.18231629438509	0.9880991664800496	2.793857797051045	Amp	FALSE	37964.874131465156
B9	FALSE	Sample 3	actin	Unknown	SYBR	18.16660716773228	0.9904437850831999	2.7940664602886027	Amp	FALSE	37964.874131465156
B10	TRUE	Sample 4	actin	Unknown	SYBR	Undetermined	Undetermined		N/A	FALSE	Undetermined
B11	FALSE	Sample 4	actin	Unknown	SYBR	18.800013582353735	0.9901012846363966	2.80008	Amp	FALSE	37964.874131465156
B12	FALSE	Sample 4	actin	Unknown	SYBR	18.69855640183107	0.9906378679730478	2.8114416894546226	Amp	FALSE	37964.874131465156
B13	FALSE	Sample 5	actin	Unknown	SYBR	18.494031413422263	0.9877038157108736	2.7835326662418556	Amp	FALSE	37964.874131465156
B14	FALSE	Sample 5	actin	Unknown	SYBR	18.72718113341231	0.9908341643833818	2.8023626007046225	Amp	FALSE	37964.874131465156
B15	FALSE	Sample 5	actin	Unknown	SYBR	18.766929801395086	0.995178	2.812042582397799	Amp	FALSE	37964.874131465156
B16	TRUE	Sample 6	actin	Unknown	SYBR	Undetermined	Undetermined		N/A	FALSE	Undetermined
B17	FALSE	Sample 6	actin	Unknown	SYBR	17.982055759592036	0.9839372980999792	2.79009	Amp	FALSE	37964.874131465156
B18	FALSE	Sample 6	actin	Unknown	SYBR	18.199100799823718	0.9841262468672923	2.786556298169729	Amp	FALSE	37964.874131465156
B19	FALSE	Sample 7	actin	Unknown	SYBR	18.10440420321772	0.9901179186987077	2.7832834552455865	Amp	FALSE	37964.874131465156
B20	FALSE	Sample 7	actin	Unknown	SYBR	18.56971788529134	0.9851465126786523	2.7987896998783417	Amp	FALSE	37964.874131465156
B21	FALSE	Sample 7	actin	Unknown	SYBR	18.462667676850614	0.9781523880403439	2.7983661467021506	Amp	FALSE	37964.874131465156
B22	FALSE	Sample 8	actin	Unknown	SYBR	17.87163456983687	0.980512	2.7742640058329124	Amp	FALSE	37964.874131465156
B23	FALSE	Sample 8	actin	Unknown	SYBR	18.188446885132386	0.9837131523454482	2.800247272230892	Amp	FALSE	37964.874131465156
B24	FALSE	Sample 8	actin	Unknown	SYBR	18.084605846168074	0.9797076222783724	2.7884109358680713	Amp	FALSE	37964.874131465156
C1	TRUE	Sample 9	actin	Unknown	SYBR	Undetermined	Undetermined		N/A	FALSE	Undetermined
C2	FALSE	Sample 9	actin	Unknown	SYBR	18.481661311485475	0.9736051410967134	2.7824483517261682	Amp	FALSE	37964.874131465156
C3	FALSE	Sample 9	actin	Unknown	SYBR	18.388822091738078	0.9753313400071909	2.789956647076467	Amp	FALSE	37964.874131465156
C4	FALSE	Sample 10	actin	Unknown	SYBR	18.024707522725123	0.9631768769908374	2.7830297925851366	Amp	FALSE	37964.874131465156
C5	FALSE	Sample 10	actin	Unknown	SYBR	18.516345743447772	0.9839822786272518	2.797778274854496	Amp	FALSE	37964.874131465156
C6	FALSE	Sample 10	actin	Unknown	SYBR	18.470453136356994	0.9956487946399678	2.806650819703268	Amp	FALSE	37964.874131465156
C7	FALSE	Sample 11	actin	Unknown	SYBR	17.584199584191623	0.9748356942613878	2.7799635004028826	Amp	FALSE	37964.874131465156
C8	FALSE	Sample 11	actin	Unknown	SYBR	17.8762	0.9884820039251091	2.79842	Amp	FALSE	37964.874131465156
C9	FALSE	Sample 11	actin	Unknown	SYBR	17.909175955980864	0.9747712304653713	2.7933927189850247	Amp	FALSE	37964.874131465156
C10	FALSE	Sample 12	actin	Unknown	SYBR	17.72610117649161	0.9889876552406889	2.786670801825753	Amp	FALSE	37964.874131465156
C11	FALSE	Sample 12	actin	Unknown	SYBR	18.06014574975257	0.9907340889138722	2.8026	Amp	FALSE	37964.874131465156
C12	FALSE	Sample 12	actin	Unknown	SYBR	18.094481830334843	0.9910098504027204	2.7968968957455007	Amp	FALSE	37964.874131465156
C13	FALSE	Sample 13	actin	Unknown	SYBR	17.929044709784904	0.9792377796282757	2.76988	Amp	FALSE	37964.874131465156
C14	TRUE	Sample 13	actin	Unknown	SYBR	Undetermined	Undetermined		N/A	FALSE	Undetermined
C15	FALSE	Sample 13	actin	Unknown	SYBR	18.04360982149577	0.9932969417213597	2.803113110116323	Amp	FALSE	37964.874131465156
C16	FALSE	Sample 14	actin	Unknown	SYBR	18.00607223044083	0.9827559167893075	2.7847706826529612	Amp	FALSE	37964.874131465156
C17	FALSE	Sample 14	actin	Unknown	SYBR	18.119877651298232	0.9840567467178772	2.7979084750634713	Amp	FALSE	37964.874131465156
C18	TRUE	Sample 14	actin	Unknown	SYBR	Undetermined	Undetermined		N/A	FALSE	Undetermined
C19	FALSE	Sample 15	actin	Unknown	SYBR	18.241470707463648	0.9934572506646744	2.7852389975795564	Amp	FALSE	37964.874131465156
C20	FALSE	Sample 15	actin	Unknown	SYBR	18.508596892796895	0.9906377391873554	2.8173483618057413	Amp	FALSE	37964.874131465156
C21	FALSE	Sample 15	actin	Unknown	SYBR	18.55605501913407	0.9871656356170584	2.8051260525972315	Amp	FALSE	37964.874131465156
C22	FALSE	Sample 16	actin	Unknown	SYBR	18.084838539318028	0.9808776814030933	2.7701762163274797	Amp	FALSE	37964.874131465156
C23	FALSE	Sample 16	actin	Unknown	SYBR	18.55327967177415	0.996574	2.789611790775821	Amp	FALSE	37964.874131465156
C24	FALSE	Sample 16	actin	Unknown	SYBR	18.347308551994715	0.9876673436130564	2.793461941264601	Amp	FALSE	37964.874131465156
D1	FALSE	Sample 17	actin	Unknown	SYBR	18.266547981936945	0.9720500762908797	2.793336402506497	Amp	FALSE	37964.874131465156
D2	FALSE	Sample 17	actin	Unknown	SYBR	18.482692283610014	0.9716730835044372	2.7825267769459043	Amp	FALSE	37964.874131465156
D3	FALSE	Sample 17	actin	Unknown	SYBR	18.406538600359028	0.9740589303051679	2.7922962976810344	Amp	FALSE	37964.874131465156
D4	FALSE	Sample 18	actin	Unknown	SYBR	18.09430747248888	0.9655017635261196	2.772217715003697	Amp	FALSE	37964.874131465156
D5	FALSE	Sample 18	actin	Unknown	SYBR	18.399577474403216	0.9857198054847226	2.783920742210457	Amp	FALSE	37964.874131465156
D6	FALSE	Sample 18	actin	Unknown	SYBR	18.37808589511328	0.9779604165017128	2.79864	Amp	FALSE	37964.874131465156
D7	FALSE	Sample 19	actin	Unknown	SYBR	17.797097531752797	0.9834335072808882	2.7778830153808727	Amp	FALSE	37964.874131465156
D8	FALSE	Sample 19	actin	Unknown	SYBR	18.004483229963164	0.9775249607418441	2.7845114303060376	Amp	FALSE	37964.874131465156
D9	FALSE	Sample 19	actin	Unknown	SYBR	18.122843739392245	0.976114	2.7812270294639196	Amp	FALSE	37964.874131465156
D10	FALSE	Sample 20	actin	Unknown	SYBR	17.962242616787243	0.9727525754636351	2.7490055703523084	Amp	FALSE	37964.874131465156
D11	FALSE	Sample 20	actin	Unknown	SYBR	18.34280100734719	0.981231	2.765610738683112	Amp	FALSE	37964.874131465156
D12	FALSE	Sample 20	actin	Unknown	SYBR	18.197493763999304	0.9748715562271499	2.755947046465533	Amp	FALSE	37964.874131465156
D13	FALSE	Sample 21	actin	Unknown	SYBR	17.933776450564018	0.9926137157024109	2.7830964190069314	Amp	FALSE	37964.874131465156
D14	FALSE	Sample 21	actin	Unknown	SYBR	18.22703826727181	0.995451	2.800672961622557	Amp	FALSE	37964.874131465156
D15	FALSE	Sample 21	actin	Unknown	SYBR	18.33806723485796	0.9906954409277035	2.8095381583644263	Amp	FALSE	37964.874131465156
D16	FALSE	Sample 22	actin	Unknown	SYBR	18.00649438116644	0.9949087866803829	2.7813522341328185	Amp	FALSE	37964.874131465156
D17	FALSE	Sample 22	actin	Unknown	SYBR	18.38597998257935	0.9962889656741243	2.790421911424353	Amp	FALSE	37964.874131465156
D18	FALSE	Sample 22	actin	Unknown	SYBR	18.32690466174268	0.9951320425696649	2.8094151169824357	Amp	FALSE	37964.874131465156
D19	FALSE	Sample 23	actin	Unknown	SYBR	17.998577216391787	0.9939096765089472	2.7876795859608436	Amp	FALSE	37964.874131465156
D20	FALSE	Sample 23	actin	Unknown	SYBR	18.390495245727216	0.9924207297445985	2.8054399579211102	Amp	FALSE	37964.874131465156
D21	FALSE	Sample 23	actin	Unknown	SYBR	18.328107089171347	0.9889824672124581	2.7918103899648323	Amp	FALSE	37964.874131465156
D22	FALSE	Sample 24	actin	Unknown	SYBR	17.915909871349726	0.9929303335761963	2.7729918428432656	Amp	FALSE	37964.874131465156
D23	FALSE	Sample 24	actin	Unknown	SYBR	18.43158640650841	0.9955713233611678	2.7766275925375434	Amp	FALSE	37964.874131465156
D24	FALSE	Sample 24	actin	Unknown	SYBR	18.272311230200884	0.9921755236467842	2.8110764001157684	Amp	FALSE	37964.874131465156
E1	FALSE	Sample 25	actin	Unknown	SYBR	18.450415098284296	0.9914029900398095	2.8226861161639865	Amp	FALSE	37964.874131465156
E2	FALSE	Sample 25	actin	Unknown	SYBR	18.7045	0.990735	2.8000472621600747	Amp	FALSE	37964.874131465156
E3	FALSE	Sample 25	actin	Unknown	SYBR	18.60583517580453	0.9939760674983312	2.818477464290007	Amp	FALSE	37964.874131465156
E4	FALSE	Sample 26	actin	Unknown	SYBR	18.361485978930702	0.9938938408805666	2.7766325183921463	Amp	FALSE	37964.874131465156
E5	FALSE	Sample 26	actin	Unknown	SYBR	18.67250396173749	0.9959402356493369	2.7927486769677476	Amp	FALSE	37964.874131465156
E6	FALSE	Sample 26	actin	Unknown	SYBR	18.727130745137636	0.9945125702457256	2.79748	Amp	FALSE	37964.874131465156
E7	FALSE	Sample 27	actin	Unknown	SYBR	17.685664222909885	0.9959848404007198	2.794797310405834	Amp	FALSE	37964.874131465156
E8	FALSE	Sample 27	actin	Unknown	SYBR	18.223621194541558	0.9934644638721488	2.807083825814069	Amp	FALSE	37964.874131465156
E9	FALSE	Sample 27	actin	Unknown	SYBR	18.117745379545568	0.9953742741763769	2.8072647192534346	Amp	FALSE	37964.874131465156
E10	TRUE	Sample 28	actin	Unknown	SYBR	Undetermined	Undetermined		N/A	FALSE	Undetermined
E11	FALSE	Sample 28	actin	Unknown	SYBR	18.611028520348505	0.9964567008115858	2.7947507607568554	Amp	FALSE	37964.874131465156
E12	FALSE	Sample 28	actin	Unknown	SYBR	18.54427997594547	0.9958932973150051	2.786209500274392	Amp	FALSE	37964.874131465156
E13	FALSE	Sample 29	actin	Unknown	SYBR	18.69228284693319	0.9962343471647767	2.792231923151302	Amp	FALSE	37964.874131465156
E14	FALSE	Sample 29	actin	Unknown	SYBR	18.882165396870377	0.9964648161017261	2.828947705113127	Amp	FALSE	37964.874131465156
E15	FALSE	Sample 29	actin	Unknown	SYBR	19.035289367175146	0.99471	2.820591032899549	Amp	FALSE	37964.874131465156
E16	FALSE	Sample 30	actin	Unknown	SYBR	18.2921	0.995336	2.797740145141766	Amp	FALSE	37964.874131465156
E17	FALSE	Sample 30	actin	Unknown	SYBR	18.629948251074723	0.9951687203894709	2.8134345025102045	Amp	FALSE	37964.874131465156
E18	FALSE	Sample 30	actin	Unknown	SYBR	18.63097343170778	0.9958954533411019	2.81275	Amp	FALSE	37964.874131465156
E19	TRUE	Sample 31	actin	Unknown	SYBR	Undetermined	Undetermined		N/A	FALSE	Undetermined
E20	FALSE	Sample 31	actin	Unknown	SYBR	18.54252701086277	0.9957070218592622	2.805312392704796	Amp	FALSE	37964.874131465156
E21	FALSE	Sample 31	actin	Unknown	SYBR	18.530756961217698	0.9921142929166841	2.795419655267539	Amp	FALSE	37964.874131465156
E22	FALSE	Sample 32	actin	Unknown	SYBR	18.230589412629847	0.9826297360771639	2.7796880162844353	Amp	FALSE	37964.874131465156
E23	FALSE	Sample 32	actin	Unknown	SYBR	18.67249707029527	0.986814	2.772543584132392	Amp	FALSE	37964.874131465156
E24	FALSE	Sample 32	actin	Unknown	SYBR	18.477138097423918	0.9829711266172159	2.8139666283385396	Amp	FALSE	37964.874131465156
F1	FALSE	Sample 33	actin	Unknown	SYBR	18.357893542059358	0.9866316584848347	2.7800292428246953	Amp	FALSE	37964.874131465156
F2	FALSE	Sample 33	actin	Unknown	SYBR	18.702335420625033	0.9863399013541184	2.788220456305126	Amp	FALSE	37964.874131465156
F3	FALSE	Sample 33	actin	Unknown	SYBR	18.552393746944816	0.987213	2.795529989351636	Amp	FALSE	37964.874131465156
F4	FALSE	Sample 34	actin	Unknown	SYBR	18.074267073333978	0.9813666742765893	2.7690306854422113	Amp	FALSE	37964.874131465156
F5	FALSE	Sample 34	actin	Unknown	SYBR	18.544524944183713	0.9945883353545795	2.7421095122880845	Amp	FALSE	37964.874131465156
F6	FALSE	Sample 34	actin	Unknown	SYBR	18.270178947941126	0.9924774893459238	2.7873947494317717	Amp	FALSE	37964.874131465156
F7	FALSE	Sample 35	actin	Unknown	SYBR	18.062845931026544	0.9805538320489515	2.772671624085433	Amp	FALSE	37964.874131465156
F8	FALSE	Sample 35	actin	Unknown	SYBR	18.49064385534892	0.974268	2.8017462810445117	Amp	FALSE	37964.874131465156
F9	FALSE	Sample 35	actin	Unknown	SYBR	18.310676910144444	0.9798581422712086	2.7946227851083107	Amp	FALSE	37964.874131465156
F10	FALSE	Sample 36	actin	Unknown	SYBR	18.28079268572371	0.9930957357478076	2.782955429909691	Amp	FALSE	37964.874131465156
F11	FALSE	Sample 36	actin	Unknown	SYBR	18.82880664040966	0.9911970460801817	2.789294366954438	Amp	FALSE	37964.874131465156
F12	FALSE	Sample 36	actin	Unknown	SYBR	18.65984034279718	0.9964564162664208	2.7862345908794937	Amp	FALSE	37964.874131465156
F13	FALSE	Sample 37	actin	Unknown	SYBR	18.71056423085902	0.991645	2.7754183422815046	Amp	FALSE	37964.874131465156
F14	FALSE	Sample 37	actin	Unknown	SYBR	19.049729813016306	0.9882722183385599	2.791101420635622	Amp	FALSE	37964.874131465156
F15	FALSE	Sample 37	actin	Unknown	SYBR	18.866638003853126	0.9946201892741986	2.801978153851729	Amp	FALSE	37964.874131465156
F16	FALSE	Sample 38	actin	Unknown	SYBR	17.95477525070649	0.9871414326940879	2.7956785676359015	Amp	FALSE	37964.874131465156
F17	FALSE	Sample 38	actin	Unknown	SYBR	18.34371398236845	0.993203	2.811805170722909	Amp	FALSE	37964.874131465156
F18	FALSE	Sample 38	actin	Unknown	SYBR	18.409096484121363	0.9935923515923342	2.815071141369705	Amp	FALSE	37964.874131465156
F19	FALSE	Sample 39	actin	Unknown	SYBR	18.74368935141797	0.9897586993883943	2.6824058333707828	No Amp	FALSE	37964.874131465156
F20	FALSE	Sample 39	actin	Unknown	SYBR	19.25046223607584	0.9911049512547437	2.697669565857001	Amp	FALSE	37964.874131465156
F21	FALSE	Sample 39	actin	Unknown	SYBR	18.71249115786715	0.9840569800413607	2.785554403290786	Amp	FALSE	37964.874131465156
F22	FALSE	Sample 40	actin	Unknown	SYBR	18.252366729382395	0.994744	2.782755590042094	Amp	FALSE	37964.874131465156
F23	FALSE	Sample 40	actin	Unknown	SYBR	18.684511364520077	0.9936436454035594	2.781260478941062	Amp	FALSE	37964.874131465156
F24	FALSE	Sample 40	actin	Unknown	SYBR	18.674734245192255	0.9927648609714098	2.806771736087743	Amp	FALSE	37964.874131465156
G1	FALSE	Sample 41	actin	Unknown	SYBR	19.587456501469028	0.9833909607831224	2.791267370716257	Amp	FALSE	37964.874131465156
G2	FALSE	Sample 41	actin	Unknown	SYBR	19.979872938731887	0.9899963436867573	2.7733825179734164	Amp	FALSE	37964.874131465156
G3	FALSE	Sample 41	actin	Unknown	SYBR	20.074445887992034	0.9827874575158143	2.7847207533985094	Amp	FALSE	37964.874131465156
G4	TRUE	Sample 42	actin	Unknown	SYBR	Undetermined	Undetermined		N/A	FALSE	Undetermined
G5	FALSE	Sample 42	actin	Unknown	SYBR	19.266719232977316	0.9918249580097025	2.7788102770310363	Amp	FALSE	37964.874131465156
G6	FALSE	Sample 42	actin	Unknown	SYBR	19.23740488963807	0.9934473981080303	2.801450353723373	Amp	FALSE	37964.874131465156
G7	FALSE	Sample 43	actin	Unknown	SYBR	18.26924870260583	0.9908619984606034	2.7007477930771606	Amp	FALSE	37964.874131465156
G8	FALSE	Sample 43	actin	Unknown	SYBR	18.22812911102517	0.9938980579761975	2.8033814927558938	Amp	FALSE	37964.874131465156
G9	FALSE	Sample 43	actin	Unknown	SYBR	18.147845787681824	0.9960236835089028	2.793279737378938	Amp	FALSE	37964.874131465156
G10	FALSE	Sample 44	actin	Unknown	SYBR	17.545733226081957	0.9749623768195358	2.7626494137077997	Amp	FALSE	37964.874131465156
G11	FALSE	Sample 44	actin	Unknown	SYBR	18.03793511164693	0.9907785377302709	2.782477797993806	Amp	FALSE	37964.874131465156
G12	FALSE	Sample 44	actin	Unknown	SYBR	18.028065348954748	0.9798918412653113	2.7734264641037885	Amp	FALSE	37964.874131465156
G13	FALSE	Sample 45	actin	Unknown	SYBR	18.309312569493223	0.993906	2.7626906578126795	Amp	FALSE	37964.874131465156
G14	FALSE	Sample 45	actin	Unknown	SYBR	18.661358722323854	0.9852219400603992	2.7657162855984376	Amp	FALSE	37964.874131465156
G15	FALSE	Sample 45	actin	Unknown	SYBR	18.595997912137427	0.9904115678706561	2.7826021175582945	Amp	FALSE	37964.874131465156
G16	FALSE	Sample 46	actin	Unknown	SYBR	18.365173932774447	0.993947	2.7833876729301283	Amp	FALSE	37964.874131465156
G17	FALSE	Sample 46	actin	Unknown	SYBR	18.73393061351514	0.9914098624022643	2.805877498139492	Amp	FALSE	37964.874131465156
G18	FALSE	Sample 46	actin	Unknown	SYBR	18.752527609978593	0.9929369165843756	2.796079215002085	Amp	FALSE	37964.874131465156
G19	FALSE	Sample 47	actin	Unknown	SYBR	17.994291711973787	0.9930682981537113	2.769157089958633	Amp	FALSE	37964.874131465156
G20	FALSE	Sample 47	actin	Unknown	SYBR	18.280337516900765	0.9872856287798372	2.791981406008562	Amp	FALSE	37964.874131465156
G21	FALSE	Sample 47	actin	Unknown	SYBR	18.429568615218578	0.9867363090012745	2.7750535828470455	Amp	FALSE	37964.874131465156
G22	FALSE	Sample 48	actin	Unknown	SYBR	17.835609890931877	0.9955584646330125	2.7679855248287897	Amp	FALSE	37964.874131465156
G23	FALSE	Sample 48	actin	Unknown	SYBR	18.31399046052799	0.9901462547290355	2.770495046959677	Amp	FALSE	37964.874131465156
G24	FALSE	Sample 48	actin	Unknown	SYBR	18.19933164051382	0.98609	2.763943994279448	Amp	FALSE	37964.874131465156
H1	FALSE	Sample 49	actin	Unknown	SYBR	18.201240436598418	0.9787871321332979	2.78283	Amp	FALSE	37964.874131465156
H2	FALSE	Sample 49	actin	Unknown	SYBR	18.66873040801407	0.9886265255992998	2.7780168678048263	Amp	FALSE	37964.874131465156
H3	FALSE	Sample 49	actin	Unknown	SYBR	18.862864032415004	0.9866018392003976	2.7773829596952035	Amp	FALSE	37964.874131465156
H4	FALSE	Sample 50	actin	Unknown	SYBR	18.31304518676064	0.9868013897841033	2.7716454853125656	Amp	FALSE	37964.874131465156
H5	FALSE	Sample 50	actin	Unknown	SYBR	18.69630426667969	0.9887482026527382	2.785815589359325	Amp	FALSE	37964.874131465156
H6	FALSE	Sample 50	actin	Unknown	SYBR	18.727609666742637	0.9864676107567617	2.7880499271828922	Amp	FALSE	37964.874131465156
H7	FALSE	Sample 51	actin	Unknown	SYBR	Undetermined	0	1.9417399433893887	No Amp	FALSE	37964.874131465156
H8	FALSE	Sample 51	actin	Unknown	SYBR	Undetermined	0	1.6166378939360309	No Amp	FALSE	37964.874131465156
H9	FALSE	Sample 51	actin	Unknown	SYBR	Undetermined	0	2.155335498220012	No Amp	FALSE	37964.874131465156
H10	TRUE	Sample 52	actin	Unknown	SYBR	Undetermined	Undetermined		N/A	FALSE	Undetermined
H11	FALSE	Sample 52	actin	Unknown	SYBR	18.813771968337512	0.9959520688192234	2.7996	Amp	FALSE	37964.874131465156
H12	FALSE	Sample 52	actin	Unknown	SYBR	18.771456576632595	0.9973979422554239	2.800718148592574	Amp	FALSE	37964.874131465156
H13	FALSE	Sample 53	actin	Unknown	SYBR	18.506740273966138	0.9932615734720415	2.772858342150091	Amp	FALSE	37964.874131465156
H14	FALSE	Sample 53	actin	Unknown	SYBR	18.81883104453867	0.9961738397052816	2.7969507666320585	Amp	FALSE	37964.874131465156
H15	FALSE	Sample 53	actin	Unknown	SYBR	18.84488602141095	0.9962360571346388	2.8045477605567517	Amp	FALSE	37964.874131465156
H16	FALSE	Sample 54	actin	Unknown	SYBR	18.305939774356993	0.9942768295560132	2.8005468998321867	Amp	FALSE	37964.874131465156
H17	FALSE	Sample 54	actin	Unknown	SYBR	18.761027722253317	0.9942826877223796	2.806482748742147	Amp	FALSE	37964.874131465156
H18	FALSE	Sample 54	actin	Unknown	SYBR	18.829930675663448	0.9959886475275029	2.802586784658142	Amp	FALSE	37964.874131465156
H19	FALSE	Sample 55	actin	Unknown	SYBR	18.5935	0.9950614652830451	2.7825497291410866	Amp	FALSE	37964.874131465156
H20	FALSE	Sample 55	actin	Unknown	SYBR	18.802153493059116	0.9948605472475159	2.7927037044162444	Amp	FALSE	37964.874131465156
H21	FALSE	Sample 55	actin	Unknown	SYBR	19.100245217068206	0.9937576007566102	2.8053237945623017	Amp	FALSE	37964.874131465156
H22	FALSE	Sample 56	actin	Unknown	SYBR	18.053023520973944	0.9931244928561681	2.7583463245451822	Amp	FALSE	37964.874131465156
H23	FALSE	Sample 56	actin	Unknown	SYBR	18.62969866857121	0.9938065223406797	2.7672637268396425	Amp	FALSE	37964.874131465156
H24	FALSE	Sample 56	actin	Unknown	SYBR	18.456465831143085	0.9925251560079451	2.775887655521752	Amp	FALSE	37964.874131465156
I1	TRUE	Sample 57	actin	Unknown	SYBR	Undetermined	Undetermined		N/A	FALSE	Undetermined
I2	FALSE	Sample 57	actin	Unknown	SYBR	19.21909468101145	0.9921147749047475	2.7749943014888148	Amp	FALSE	37964.874131465156
I3	FALSE	Sample 57	actin	Unknown	SYBR	19.236398797163268	0.9939676431357527	2.7892007932318106	Amp	FALSE	37964.874131465156
I4	FALSE	Sample 58	actin	Unknown	SYBR	18.36286906577793	0.9944167654285533	2.762595182236007	Amp	FALSE	37964.874131465156
I5	FALSE	Sample 58	actin	Unknown	SYBR	18.6136	0.9937654510397153	2.785824132158801	Amp	FALSE	37964.874131465156
I6	FALSE	Sample 58	actin	Unknown	SYBR	18.602177090540273	0.9933854432630009	2.7857683113063945	Amp	FALSE	37964.874131465156
I7	FALSE	Sample 59	actin	Unknown	SYBR	17.697352722959238	0.991968	2.6811682492293576	Amp	FALSE	37964.874131465156
I8	FALSE	Sample 59	actin	Unknown	SYBR	17.858781450008372	0.9926564569950073	2.740157334442369	Amp	FALSE	37964.874131465156
I9	FALSE	Sample 59	actin	Unknown	SYBR	17.908625709313014	0.9945870941867627	2.7414349948856658	Amp	FALSE	37964.874131465156
I10	FALSE	Sample 60	actin	Unknown	SYBR	18.339754731645804	0.9949174666352739	2.7822743090073905	Amp	FALSE	37964.874131465156
I11	FALSE	Sample 60	actin	Unknown	SYBR	18.745138141147017	0.9962209729324996	2.8130043322346086	Amp	FALSE	37964.874131465156
I12	FALSE	Sample 60	actin	Unknown	SYBR	18.737116794720933	0.9955194272267255	2.809778174282715	Amp	FALSE	37964.874131465156
I13	FALSE	Sample 61	actin	Unknown	SYBR	17.677168907494817	0.9682413973857769	2.7612850754344738	Amp	FALSE	37964.874131465156
I14	FALSE	Sample 61	actin	Unknown	SYBR	18.000586782933688	0.9828250611058484	2.777613267607854	Amp	FALSE	37964.874131465156
I15	FALSE	Sample 61	actin	Unknown	SYBR	17.959295106756514	0.9867388779118966	2.7879735980161993	Amp	FALSE	37964.874131465156
I16	FALSE	Sample 62	actin	Unknown	SYBR	17.606129873049767	0.992594	2.7639825385614607	Amp	FALSE	37964.874131465156
I17	FALSE	Sample 62	actin	Unknown	SYBR	17.95570228140727	0.9865517100692641	2.7767010891089803	Amp	FALSE	37964.874131465156
I18	FALSE	Sample 62	actin	Unknown	SYBR	18.231104450606622	0.9774682769827788	2.7801499010273742	Amp	FALSE	37964.874131465156
I19	FALSE	Sample 63	actin	Unknown	SYBR	18.58166287174876	0.9910440460885058	2.7577203804378243	Amp	FALSE	37964.874131465156
I20	FALSE	Sample 63	actin	Unknown	SYBR	18.89643007902375	0.9938297654016098	2.783618659975309	Amp	FALSE	37964.874131465156
I21	FALSE	Sample 63	actin	Unknown	SYBR	18.991864455994225	0.9873867137892497	2.7717	Amp	FALSE	37964.874131465156
I22	TRUE	Sample 64	actin	Unknown	SYBR	Undetermined	Undetermined		N/A	FALSE	Undetermined
I23	FALSE	Sample 64	actin	Unknown	SYBR	18.89231901979577	0.9875032165150862	2.726546481321089	Amp	FALSE	37964.874131465156
I24	FALSE	Sample 64	actin	Unknown	SYBR	18.747064369938762	0.9879992918019844	2.7623414700309854	Amp	FALSE	37964.874131465156
J1	TRUE	Sample 65	actin	Unknown	SYBR	Undetermined	Undetermined		N/A	FALSE	Undetermined
J2	FALSE	Sample 65	actin	Unknown	SYBR	18.353893228227925	0.9750879852528045	2.766282355921905	Amp	FALSE	37964.874131465156
J3	FALSE	Sample 65	actin	Unknown	SYBR	18.55166161288662	0.9723127060626278	2.7623151640156154	Amp	FALSE	37964.874131465156
J4	FALSE	Sample 66	actin	Unknown	SYBR	18.380334496206956	0.9822762900600197	2.7641255885904905	Amp	FALSE	37964.874131465156
J5	FALSE	Sample 66	actin	Unknown	SYBR	18.74721179285074	0.9859801777127037	2.7922138764883004	Amp	FALSE	37964.874131465156
J6	FALSE	Sample 66	actin	Unknown	SYBR	18.939284991473862	0.9911533561792469	2.782162209267721	Amp	FALSE	37964.874131465156
J7	FALSE	Sample 67	actin	Unknown	SYBR	18.07167200436634	0.9690600069792296	2.7595505884182288	Amp	FALSE	37964.874131465156
J8	FALSE	Sample 67	actin	Unknown	SYBR	18.567912038484636	0.9773888053171274	2.7934051858952516	Amp	FALSE	37964.874131465156
J9	FALSE	Sample 67	actin	Unknown	SYBR	18.39832322807147	0.9878597284310464	2.7878853019176195	Amp	FALSE	37964.874131465156
J10	FALSE	Sample 68	actin	Unknown	SYBR	18.064861797083907	0.9720961937070863	2.766827662630876	Amp	FALSE	37964.874131465156
J11	FALSE	Sample 68	actin	Unknown	SYBR	18.504246526890455	0.9760272608974288	2.7927783098722747	Amp	FALSE	37964.874131465156
J12	FALSE	Sample 68	actin	Unknown	SYBR	18.5087	0.9820040950203041	2.77028	Amp	FALSE	37964.874131465156
J13	FALSE	Sample 69	actin	Unknown	SYBR	17.833587111453177	0.9553913825008817	2.752293543915026	Amp	FALSE	37964.874131465156
J14	FALSE	Sample 69	actin	Unknown	SYBR	17.914713868938037	0.960752	2.755353448990779	Amp	FALSE	37964.874131465156
J15	FALSE	Sample 69	actin	Unknown	SYBR	18.156340394404623	0.958573	2.7772799260155976	Amp	FALSE	37964.874131465156
J16	FALSE	Sample 70	actin	Unknown	SYBR	18.3206	0.9904865954114902	2.7811037887265115	Amp	FALSE	37964.874131465156
J17	FALSE	Sample 70	actin	Unknown	SYBR	18.695119091864775	0.9949434410634895	2.7830202175609644	Amp	FALSE	37964.874131465156
J18	FALSE	Sample 70	actin	Unknown	SYBR	18.660778645774528	0.9956573248520847	2.7939146270879247	Amp	FALSE	37964.874131465156
J19	FALSE	Sample 71	actin	Unknown	SYBR	18.08214484221685	0.9930865395255365	2.761165601394573	Amp	FALSE	37964.874131465156
J20	FALSE	Sample 71	actin	Unknown	SYBR	18.383800888312443	0.9890224303961338	2.7712899890596026	Amp	FALSE	37964.874131465156
J21	FALSE	Sample 71	actin	Unknown	SYBR	17.985922145675715	0.9801993152836578	2.7630827886874143	Amp	FALSE	37964.874131465156
J22	FALSE	Sample 72	actin	Unknown	SYBR	18.37316082109544	0.9925964590866194	2.742309139677452	Amp	FALSE	37964.874131465156
J23	FALSE	Sample 72	actin	Unknown	SYBR	18.721699088858983	0.9960049770656011	2.773993286091877	Amp	FALSE	37964.874131465156
J24	FALSE	Sample 72	actin	Unknown	SYBR	19.10219764800891	0.9950585451751122	2.7577984297845575	Amp	FALSE	37964.874131465156
K1	FALSE	Sample 73	actin	Unknown	SYBR	18.558743765173524	0.9899208312507286	2.7736541825792114	Amp	FALSE	37964.874131465156
K2	FALSE	Sample 73	actin	Unknown	SYBR	18.832394358299616	0.9914051216590466	2.7669632348002597	Amp	FALSE	37964.874131465156
K3	FALSE	Sample 73	actin	Unknown	SYBR	19.017147739943404	0.9847270783086431	2.7632242215843013	Amp	FALSE	37964.874131465156
K4	FALSE	Sample 74	actin	Unknown	SYBR	18.687515342771235	0.9903453282097252	2.7723430237641717	Amp	FALSE	37964.874131465156
K5	FALSE	Sample 74	actin	Unknown	SYBR	19.119565560043164	0.9868315698470751	2.7750282468274845	Amp	FALSE	37964.874131465156
K6	FALSE	Sample 74	actin	Unknown	SYBR	19.06245982603538	0.9896279183761416	2.792056534041456	Amp	FALSE	37964.874131465156
K7	FALSE	Sample 75	actin	Unknown	SYBR	18.2544	0.9802873112982322	2.7653571485979946	Amp	FALSE	37964.874131465156
K8	FALSE	Sample 75	actin	Unknown	SYBR	18.52299652091181	0.9792264274359881	2.7892882964976486	Amp	FALSE	37964.874131465156
K9	FALSE	Sample 75	actin	Unknown	SYBR	18.591467560937453	0.9873659587942447	2.7867671748573253	Amp	FALSE	37964.874131465156
K10	FALSE	Sample 76	actin	Unknown	SYBR	17.76131702680209	0.9769484110534645	2.7543384393121717	Amp	FALSE	37964.874131465156
K11	FALSE	Sample 76	actin	Unknown	SYBR	18.123951628865868	0.9820138710065967	2.7720307358594365	Amp	FALSE	37964.874131465156
K12	FALSE	Sample 76	actin	Unknown	SYBR	18.071126339096033	0.9864156779705001	2.781360276422701	Amp	FALSE	37964.874131465156
K13	FALSE	Sample 77	actin	Unknown	SYBR	17.585493115383535	0.981897	2.7743297793951776	Amp	FALSE	37964.874131465156
K14	FALSE	Sample 77	actin	Unknown	SYBR	17.92558645086381	0.9941698767680233	2.7793133694772068	Amp	FALSE	37964.874131465156
K15	FALSE	Sample 77	actin	Unknown	SYBR	17.84550087555469	0.9933815528100626	2.7880170391313968	Amp	FALSE	37964.874131465156
K16	FALSE	Sample 78	actin	Unknown	SYBR	17.962316168340266	0.9865836433047632	2.734979361805995	Amp	FALSE	37964.874131465156
K17	FALSE	Sample 78	actin	Unknown	SYBR	17.920466952913195	0.995456	2.75259	Amp	FALSE	37964.874131465156
K18	TRUE	Sample 78	actin	Unknown	SYBR	Undetermined	Undetermined		N/A	FALSE	Undetermined
K19	FALSE	Sample 79	actin	Unknown	SYBR	18.016658436757808	0.9904965806823877	2.754516326876531	Amp	FALSE	37964.874131465156
K20	FALSE	Sample 79	actin	Unknown	SYBR	18.296312745697634	0.9842876289691129	2.765193629730127	Amp	FALSE	37964.874131465156
K21	FALSE	Sample 79	actin	Unknown	SYBR	18.30962177556701	0.9897216483256893	2.7596977568168257	Amp	FALSE	37964.874131465156
K22	FALSE	Sample 80	actin	Unknown	SYBR	18.14839338544669	0.9685014807243886	2.749862491475193	Amp	FALSE	37964.874131465156
K23	FALSE	Sample 80	actin	Unknown	SYBR	18.642789896823444	0.9806948432290954	2.736167338211288	Amp	FALSE	37964.874131465156
K24	FALSE	Sample 80	actin	Unknown	SYBR	18.463807627911457	0.9818041892710773	2.7632704235664645	Amp	FALSE	37964.874131465156
L1	FALSE	Sample 81	actin	Unknown	SYBR	17.80324297459685	0.9950561935530909	2.7783332422580678	Amp	FALSE	37964.874131465156
L2	FALSE	Sample 81	actin	Unknown	SYBR	18.277543224956588	0.993072	2.7664987734284012	Amp	FALSE	37964.874131465156
L3	FALSE	Sample 81	actin	Unknown	SYBR	18.364122125773186	0.9919965313636402	2.7665408439357035	Amp	FALSE	37964.874131465156
L4	FALSE	Sample 82	actin	Unknown	SYBR	18.796566749446256	0.9947473641264953	2.7648202181677233	Amp	FALSE	37964.874131465156
L5	FALSE	Sample 82	actin	Unknown	SYBR	19.088371552077433	0.9821064967535887	2.7704407577740042	Amp	FALSE	37964.874131465156
L6	FALSE	Sample 82	actin	Unknown	SYBR	19.239348190136617	0.9927129152511459	2.7799865288692267	Amp	FALSE	37964.874131465156
L7	FALSE	Sample 83	actin	Unknown	SYBR	18.601965048679183	0.9909339783992901	2.7865673233143515	Amp	FALSE	37964.874131465156
L8	FALSE	Sample 83	actin	Unknown	SYBR	18.97089849267769	0.9954560352678967	2.8031639826203008	Amp	FALSE	37964.874131465156
L9	FALSE	Sample 83	actin	Unknown	SYBR	19.028782360232086	0.9945727758401024	2.7993963045877126	Amp	FALSE	37964.874131465156
L10	FALSE	Sample 84	actin	Unknown	SYBR	19.00412761671012	0.9913530493965581	2.7861960593079313	Amp	FALSE	37964.874131465156
L11	FALSE	Sample 84	actin	Unknown	SYBR	19.575759513223673	0.9969743755845109	2.8095314781776275	Amp	FALSE	37964.874131465156
L12	FALSE	Sample 84	actin	Unknown	SYBR	19.587409079822883	0.9936779605237757	2.7961329680962197	Amp	FALSE	37964.874131465156
L13	FALSE	Sample 85	actin	Unknown	SYBR	18.506620171207864	0.9952032833835529	2.7819601282045214	Amp	FALSE	37964.874131465156
L14	FALSE	Sample 85	actin	Unknown	SYBR	18.771258362614994	0.994898	2.811898104314054	Amp	FALSE	37964.874131465156
L15	FALSE	Sample 85	actin	Unknown	SYBR	18.836965328065652	0.9947358307069702	2.799913316655891	Amp	FALSE	37964.874131465156
L16	FALSE	Sample 86	actin	Unknown	SYBR	18.843933744727785	0.9955635979778649	2.7681679561121935	Amp	FALSE	37964.874131465156
L17	FALSE	Sample 86	actin	Unknown	SYBR	18.937537379525793	0.9950530693308667	2.7781977284904773	Amp	FALSE	37964.874131465156
L18	TRUE	Sample 86	actin	Unknown	SYBR	Undetermined	Undetermined		N/A	FALSE	Undetermined
L19	FALSE	Sample 87	actin	Unknown	SYBR	19.113037499750952	0.9936020030424744	2.7628137565022044	Amp	FALSE	37964.874131465156
L20	FALSE	Sample 87	actin	Unknown	SYBR	19.541630940810748	0.9954425127069693	2.7950064685669433	Amp	FALSE	37964.874131465156
L21	FALSE	Sample 87	actin	Unknown	SYBR	19.558578695581893	0.9961571418030519	2.7766821977885434	Amp	FALSE	37964.874131465156
L22	FALSE	Sample 88	actin	Unknown	SYBR	18.597983407319603	0.9924980352231992	2.7501422996862135	Amp	FALSE	37964.874131465156
L23	FALSE	Sample 88	actin	Unknown	SYBR	18.956052295432556	0.9953722980832992	2.774423550933545	Amp	FALSE	37964.874131465156
L24	FALSE	Sample 88	actin	Unknown	SYBR	18.999429821719403	0.9956015964079592	2.77663	Amp	FALSE	37964.874131465156
M1	FALSE	Sample 89	actin	Unknown	SYBR	18.216735531983076	0.9896978733898617	2.7824143084535566	Amp	FALSE	37964.874131465156
M2	FALSE	Sample 89	actin	Unknown	SYBR	18.59308210163585	0.9923364567361691	2.7766785256032813	Amp	FALSE	37964.874131465156
M3	FALSE	Sample 89	actin	Unknown	SYBR	18.670166786656225	0.9925829215219365	2.7897932114422765	Amp	FALSE	37964.874131465156
M4	FALSE	Sample 90	actin	Unknown	SYBR	18.528002987910618	0.9919979510311936	2.7558467047833157	Amp	FALSE	37964.874131465156
M5	FALSE	Sample 90	actin	Unknown	SYBR	18.913777851229227	0.9766701533836436	2.768675171543193	Amp	FALSE	37964.874131465156
M6	FALSE	Sample 90	actin	Unknown	SYBR	18.998941085493442	0.9936362994625265	2.7698967460811854	Amp	FALSE	37964.874131465156

## Sheet: Ct means
Sample	actin mean Ct	16S mean Ct
Sample 1	17.820414514740936	9.326970797931335
Sample 2	18.091003776907723	9.267585579426035
Sample 3	18.034579151646017	9.72206
Sample 4	18.749284992092402	10.796375203719132
Sample 5	18.662714116076554	10.02929129922439
Sample 6	18.090578279707877	9.246669943496054
Sample 7	18.378929921786558	10.316152182792285
Sample 8	18.04822910037911	10.050176714538544
Sample 9	18.435241701611776	9.382411716014893
Sample 10	18.337168800843298	9.93193
Sample 11	17.78984774722883	9.353700895194068
Sample 12	17.960242918859674	9.888216677448652
Sample 13	17.986327265640337	9.44756
Sample 14	18.06297494086953	10.77802182637284
Sample 15	18.43537420646487	10.299278416627894
Sample 16	18.328475587695632	10.17522494244055
Sample 17	18.38525962196866	9.816848339057923
Sample 18	18.290656947335126	9.645010165866394
Sample 19	17.97480816703607	9.429919850204337
Sample 20	18.167512462711247	9.732655973564462
Sample 21	18.166293984231263	24.510716357916653
Sample 22	18.239793008496157	24.98369399523962
Sample 23	18.239059850430117	23.38000898359768
Sample 24	18.20660250268634	24.18121304459065
Sample 25	18.58691796693081	23.0443
Sample 26	18.587040228601943	24.721266129788287
Sample 27	18.00901026566567	23.98794523367492
Sample 28	18.577654248146988	24.966685710202626
Sample 29	18.869912536992903	23.961518902659993
Sample 30	18.517674110128933	25.495959724747696
Sample 31	18.536641986040234	10.945870219023933
Sample 32	18.460074860116347	10.73064387064766
Sample 33	18.537540903209734	10.259784214413239
Sample 34	18.29632365515294	10.073630918430784
Sample 35	18.288055565506635	9.761715367637331
Sample 36	18.58981322297685	11.012801227063548
Sample 37	18.875644015909483	9.994202909239078
Sample 38	18.2359	10.50922957085949
Sample 39	18.981476696971495	10.44567079185652
Sample 40	18.537204113031574	11.785506041463785
Sample 41	19.880591776064318	10.407278179447104
Sample 42	19.252062061307694	12.089818943790823
Sample 43	18.21507453377094	10.6684
Sample 44	17.870577895561212	9.5926
Sample 45	18.522223067984836	10.874071255208683
Sample 46	18.61721071875606	10.434020363734103
Sample 47	18.23473261469771	10.932144382215377
Sample 48	18.11631066399123	10.23677603836268
Sample 49	18.577611625675832	11.835193787381435
Sample 50	18.578986373394322	11.046497541562573
Sample 52	18.792614272485054	25.941081994001166
Sample 53	18.72348577997192	25.22697166298806
Sample 54	18.632299390757918	25.070806875617222
Sample 55	18.831957521888942	27.30199440304526
Sample 56	18.379729340229414	25.931363154645958
Sample 57	19.227746739087358	30.175992517831485
Sample 58	18.526219354050266	24.997285959951125
Sample 59	17.821586627426875	25.6209
Sample 60	18.607336555837918	25.194199893733014
Sample 61	17.879016932395007	9.696711408919272
Sample 62	17.930978868354554	9.328487311743627
Sample 63	18.823319135588914	11.088042303876536
Sample 64	18.819691694867267	10.592734034036994
Sample 65	18.452777420557272	10.22344047797357
Sample 66	18.688943760177185	10.445255879577822
Sample 67	18.34596909030748	9.041366998801749
Sample 68	18.359260561118454	9.547626754009375
Sample 69	17.96821379159861	8.908207421690028
Sample 70	18.558822362135068	11.655441378362301
Sample 71	18.15062262540167	10.440261538196348
Sample 72	18.73235251932111	11.513649278455171
Sample 73	18.80276195447218	9.800973707703983
Sample 74	18.95651357628326	10.304647963641122
Sample 75	18.45627451376792	10.032717798439107
Sample 76	17.985464998254663	9.726428489483654
Sample 77	17.785526813934013	10.678538564900096
Sample 78	17.94139156062673	11.318577785558249
Sample 79	18.207530986007484	10.784858339781943
Sample 80	18.418330303393862	10.071638874421328
Sample 81	18.148302775108874	25.3858
Sample 82	19.041428830553436	26.82547464826365
Sample 83	18.867215300529654	24.205470293415186
Sample 84	19.38909873658556	25.985374929633103
Sample 85	18.704947953962836	27.20352676103737
Sample 86	18.89073556212679	28.169587053024827
Sample 87	19.404415712047864	27.95982383562585
Sample 88	18.851155174823855	19.65439625635526
Sample 89	18.493328140091716	16.661922029122284
Sample 90	18.813573974877762	23.309317509674514

## Sheet: absolute
Sample	normalized 16S rRNA gene copy number	log10 normalized 16S rRNA gene copy numbers
Sample 1	2.48999e+10	10.3962
Sample 2	2.91589e+10	10.4648
Sample 3	2.30655e+10	10.363
Sample 4	1.99705e+10	10.3004
Sample 5	2.71674e+10	10.434
Sample 6	2.94322e+10	10.4688
Sample 7	2.07815e+10	10.3177
Sample 8	1.99932e+10	10.3009
Sample 9	3.26834e+10	10.5143
Sample 10	2.42639e+10	10.385
Sample 11	2.42375e+10	10.3845
Sample 12	2.06284e+10	10.3145
Sample 13	2.55369e+10	10.4072
Sample 14	1.44513e+10	10.1599
Sample 15	2.15213e+10	10.3329
Sample 16	2.1626e+10	10.335
Sample 17	2.61721e+10	10.4178
Sample 18	2.70388e+10	10.432
Sample 19	2.56e+10	10.4082
Sample 20	2.44783e+10	10.3888
Sample 21	2.90626e+07	7.46333
Sample 22	2.42743e+07	7.38515
Sample 23	5.03997e+07	7.70243
Sample 24	3.44367e+07	7.53702
Sample 25	6.94894e+07	7.84192
Sample 26	3.23599e+07	7.51001
Sample 27	3.41811e+07	7.53379
Sample 28	2.88043e+07	7.45946
Sample 29	5.24555e+07	7.71979
Sample 30	2.19835e+07	7.3421
Sample 31	1.68324e+10	10.2261
Sample 32	1.78925e+10	10.2527
Sample 33	2.30218e+10	10.3621
Sample 34	2.23016e+10	10.3483
Sample 35	2.56059e+10	10.4083
Sample 36	1.67518e+10	10.2241
Sample 37	3.05988e+10	10.4857
Sample 38	1.77589e+10	10.2494
Sample 39	2.62158e+10	10.4186
Sample 40	1.14833e+10	10.0601
Sample 41	4.12061e+10	10.615
Sample 42	1.41233e+10	10.1499
Sample 43	1.63507e+10	10.2135
Sample 44	2.26023e+10	10.3542
Sample 45	1.72715e+10	10.2373
Sample 46	2.20994e+10	10.3444
Sample 47	1.46375e+10	10.1655
Sample 48	1.89777e+10	10.2782
Sample 49	1.14476e+10	10.0587
Sample 50	1.64104e+10	10.2151
Sample 52	2.04985e+07	7.31172
Sample 53	2.7451e+07	7.43856
Sample 54	2.82048e+07	7.45032
Sample 55	1.12358e+07	7.0506
Sample 56	1.68635e+07	7.22695
Sample 57	3.67137e+06	6.56483
Sample 58	2.77077e+07	7.4426
Sample 59	1.48319e+07	7.1712
Sample 60	2.63424e+07	7.42066
Sample 61	2.16429e+10	10.3353
Sample 62	2.62491e+10	10.4191
Sample 63	1.81218e+10	10.2582
Sample 64	2.26716e+10	10.3555
Sample 65	2.24665e+10	10.3515
Sample 66	2.27624e+10	10.3572
Sample 67	3.65669e+10	10.5631
Sample 68	2.92193e+10	10.4657
Sample 69	3.23686e+10	10.5101
Sample 70	1.23126e+10	10.0903
Sample 71	1.75861e+10	10.2452
Sample 72	1.42842e+10	10.1549
Sample 73	3.22588e+10	10.5086
Sample 74	2.76208e+10	10.4412
Sample 75	2.45483e+10	10.39
Sample 76	2.24795e+10	10.3518
Sample 77	1.32233e+10	10.1213
Sample 78	1.06507e+10	10.0274
Sample 79	1.54493e+10	10.1889
Sample 80	2.36782e+10	10.3743
Sample 81	1.93348e+07	7.28634
Sample 82	1.54494e+07	7.18891
Sample 83	4.68745e+07	7.67094
Sample 84	2.68044e+07	7.42821
Sample 85	1.10516e+07	7.04342
Sample 86	7.78417e+06	6.89121
Sample 87	1.09799e+07	7.0406
Sample 88	3.70178e+08	8.56841
Sample 89	1.21789e+09	9.08561
Sample 90	6.87161e+07	7.83706
